# Supplementary material for: Predictive risk factors for early recurrence in patients with localized pancreatic ductal adenocarcinoma who underwent curative-intent resection after preoperative chemoradiotherapy
Source: PLoS One. 2022 Apr 4;17(4):e0264573. doi: 10.1371/journal.pone.0264573 (PMC8979444; doi:10.1371/journal.pone.0264573)
Supplement: S1 Dataset — (XLSX) [file pone.0264573.s002.xlsx]

## Sheet: Figure 1
Case #	Recurrence after surgery; yes: 1, no: 0	Recurrence within 12 months after surgery; yes: 1, no: 0	OS (Months)	OS after surgery (Months)	Post Recurrence Survival (Months)	OS censoring; alive: 0, dead: 1
1	0	0	26.5714	23.7857	0	0
2	0	0	50.0357	46.75	0	0
3	1	0	30.9286	25.5	10.3214	0
4	1	1	16.4643	12.6429	4.82143	1
5	1	0	45.3214	42.5714	6.39286	1
6	1	0	63.1786	59.5714	32.0357	1
7	1	1	10.4286	6.60714	4.60714	1
8	1	1	47.7857	43.2857	35.5714	0
9	0	0	72.6429	68.8571	0	0
10	1	1	15.25	11.2857	4.92857	1
11	1	1	21.75	16.7857	6.64286	1
12	0	0	37.7143	34.7143	0	0
13	0	0	23.2857	19.7143	0	0
14	1	1	19.6786	16.4286	8.39286	1
15	1	0	22.5357	19.5714	6.53571	1
16	1	1	18.5	14.4643	6.82143	1
17	0	0	69.3214	59.6071	0	0
18	0	0	58.6071	51.8929	0	0
19	0	0	33.8929	30.1786	0	0
20	0	0	63.1429	58.75	0	0
21	0	0	132.929	128.893	0	1
22	0	0	40.8214	34.8214	0	0
23	0	0	9.53571	6.21429	0	1
24	1	0	31.1786	27	3.32143	0
25	0	0	122.071	119.25	0	0
26	1	1	23.1071	15.3929	10.8571	1
27	0	0	104.964	102	0	0
28	1	0	35.8929	31.7857	17.6429	0
29	1	0	32.1429	29.6071	10.5714	1
30	0	0	23.1786	14.5357	0	0
31	1	1	32.7143	28.8214	21.8929	1
32	1	0	71	68.0714	30.9286	1
33	1	1	14.8214	9.71429	7.39286	1
34	1	0	44.3571	40.8214	7.42857	1
35	0	0	24.9643	20.2143	0	0
36	1	0	35.5	32.7857	18.8929	1
37	1	1	66.4643	61.0714	55.9286	0
38	1	0	46.5	43.3214	3.78571	1
39	0	0	39.8571	33.4286	0	0
40	0	0	29.1429	23.9286	0.714286	0
41	0	0	40.5357	37.3214	0	0
42	0	0	41.0357	36.8929	0	0
43	0	0	129	125.536	0	1
44	1	0	20.3214	17.2857	1.53571	1
45	1	0	18.1786	13.0714	0.392857	1
46	0	0	49.1429	44.4643	0	1
47	1	0	26.6786	23.2143	10.8929	1
48	1	1	30.2143	27.3214	19.6429	1
49	1	1	37.4643	34.4286	28.5714	1
50	0	0	52.5357	49.0714	0	0
51	0	0	27.6786	21.1429	0	0
52	1	1	18.5714	15.1786	8	1
53	1	1	16.7143	13.5	2.89286	1
54	1	1	46.2143	40.2143	29.5	1
55	0	0	106.179	102.357	0	0
56	1	1	30.6071	22.9286	14.5	1
57	1	1	29.1071	25.7143	14.8214	1
58	1	0	35.8571	20.5714	8.14286	0
59	1	0	44.1071	41.1071	27.8929	1
60	1	1	8.85714	3.92857	1.75	1
61	1	1	10.1071	7.07143	1.25	1
62	1	0	38.1786	34.9286	17.25	1
63	0	0	8.78571	5.89286	0	1
64	1	1	24.0714	18.6429	11.75	1
65	1	1	8.96429	5.21429	3.46429	1
66	1	0	25.6786	22.7143	0.642857	1
67	1	0	55.1786	50.8214	34.8571	0
68	0	0	27.4286	23.6071	0	0
69	1	1	17.9286	14.7857	9.25	1
70	0	0	53.75	50.5357	0	0
71	1	0	92.8214	89.3929	12.1786	1
72	1	1	16.6429	13.4286	13.3214	1
73	1	1	18.7143	11.7143	0.75	1
74	0	0	98.6071	92.9286	0	0
75	0	0	26.7857	23.8571	0	1
76	1	1	14.6071	9.28571	2.25	1
77	1	0	52.1429	45.8571	24.6786	0
78	0	0	115.821	113.5	0	1
79	1	1	22.4286	19.6429	14.8571	1
80	0	0	40.8929	29.3571	0	0
81	1	1	12.5714	9.07143	7.60714	1
82	1	0	40.6429	37.1429	0	1
83	1	0	85.75	83.1786	49.9286	1
84	1	1	37.4286	34.5714	30.3214	1
85	0	0	99.25	95.5357	0	0
86	0	0	4.53571	0.928571	0	1
87	1	0	62.0357	57.8929	18	1
88	1	1	16.2143	11.7857	9.57143	1
89	1	0	41.1429	37.9286	22.8571	1
90	1	0	28.7857	25.6071	12.5	1
91	1	0	97.2857	83.8929	52.8571	1
92	1	0	25.2857	21.5	6.21429	1
93	0	0	38.2857	34	0	0
94	0	0	112.643	108.786	0	0
95	0	0	45.0714	36.8571	0	0
96	1	0	38.25	27.6429	8.35714	1
97	1	1	14.1786	10.5714	1.71429	1
98	0	0	110.929	108.393	0	1
99	1	0	42.75	38.2857	19.9286	1
100	1	0	28.3571	21.4643	8.14286	1
101	0	0	52.8571	41.7143	0	0
102	1	1	22	14.8571	10.1786	1
103	0	0	86.0357	83.3214	0	0
104	1	0	36.8214	30.1071	0.285714	0
105	1	0	67.4286	63.6786	28.8214	1
106	0	0	124.714	121.75	0	0
107	1	1	36.5	33.5714	28.3929	1
108	1	1	8.78571	6	2.92857	1
109	0	0	19.9643	15.7857	0	0
110	1	1	14.8214	11.6429	6.21429	1
111	1	0	56.7143	51.6786	19.8571	0
112	1	1	10.5	7.75	2.60714	1
113	0	0	110	105.786	0	0
114	1	1	18	14.2857	4.92857	1
115	1	1	24	20.1786	14.1786	1
116	0	0	162.857	160.357	0	1
117	0	0	66.1071	60.8571	0	0
118	0	0	56.8214	52.1071	0	0
119	1	1	38.6429	30.3214	26.2143	1
120	1	1	16.6429	13.2143	6.25	1
121	1	0	27.6429	23.5	9.14286	1
122	1	0	33.1429	30.3214	12.3571	1
123	1	0	66.1786	63	17.1071	1
124	1	0	22.4286	18.75	0.285714	1
125	1	1	11.3214	7.03571	6.89286	1
126	0	0	14.75	11.8214	0	1
127	0	0	25.8571	8.67857	0	0
128	1	1	31.5357	24.3214	12.3214	1
129	0	0	162.464	159.036	0	0
130	0	0	27.8929	20.25	0	0
131	1	1	15.9286	12.7143	8.46429	1
132	1	1	15.7143	13.4643	2.82143	1
133	1	0	39.3214	30.8571	17.3214	1
134	1	0	51.3214	46.3929	31.4643	0
135	0	0	5.57143	0.892857	0	1
136	0	0	21.75	16.7857	0	0
137	1	0	47.5	41.6786	8.42857	1
138	1	0	26.1786	23.7143	6.75	1
139	1	1	17.0357	13.7857	4.39286	1
140	1	1	8.67857	5.42857	2.82143	1
141	1	1	25.1429	13.8929	1.89286	1
142	1	1	13.8929	11.2857	7.78571	1
143	1	1	28.5	24.5	19.3929	1
144	1	1	12.5357	9.35714	5.39286	1
145	0	0	52	42	0	0
146	1	1	12.4643	8.92857	7.96429	1
147	1	1	20.75	16.9643	9.39286	0
148	1	1	14.75	6.35714	3.53571	1
149	1	1	17.1071	13.7857	12.3929	1
150	1	1	7.75	4.82143	2.28571	1
151	0	0	26.2857	22.5	0	1
152	0	0	33.75	30.3214	0	1
153	1	0	29.1786	26.3214	9.14286	1
154	1	1	46.1786	43.1786	40.5357	1
155	0	0	25.3929	18.3214	0	0
156	1	0	29.0357	25.3214	7	1
157	0	0	30.1429	26.5357	0	0
158	1	0	32.8571	28.1429	0.357143	1
159	0	0	55.3929	52.8929	0	1
160	1	1	21.4643	18.2857	11.3929	1
161	0	0	117.321	114.214	0	1
162	1	0	44.8929	42.2857	22.4286	1
163	0	0	114.536	110.714	0	0
164	1	1	17.6071	13.8214	3.39286	1
165	1	1	14	9.96429	5.64286	1
166	1	1	27.25	23.8214	20.0357	1
167	1	0	32.8571	29.9643	11.4286	1
168	0	0	3.5	1.67857	0	1
169	1	1	10.8929	8.25	5.03571	1
170	1	1	9.82143	7.5	2.10714	1
171	0	0	123.786	120.571	0	0
172	0	0	26.0714	24.6071	0	1
173	1	1	15.3214	11.7143	8.78571	1
174	1	1	8.28571	5.64286	4.96429	1
175	1	1	18.9643	8.14286	1.96429	1
176	1	1	6.89286	4.53571	2.64286	1
177	1	0	38.8571	35.8929	3.92857	1
178	1	0	23.6071	20.75	4.46429	1
179	1	1	16.9286	12.8929	5.67857	1
180	1	1	16.3214	13.6071	3.53571	1
181	1	1	26.9643	23.3214	11.4643	1
182	0	0	57.4286	53.3929	0	0
183	0	0	109.321	105.929	0	0
184	0	0	85.0357	81.0357	0	0
185	1	1	25.25	21.7143	18.2857	1
186	1	1	17.3571	14.2857	7.03571	1
187	0	0	7.78571	4.10714	0	1
188	1	1	15.6071	12.0357	8.75	1
189	0	0	11.75	8.32143	0	1
190	1	1	21.0357	18.1071	11.6429	1
191	0	0	28.6071	24.3929	0	1
192	1	0	32.5	29.9286	10.7857	1
193	0	0	34.7857	31.5714	0	1
194	1	1	11	7.53571	2.21429	1
195	1	0	65.8214	61.8571	34.7857	1
196	0	0	4.21429	1.60714	0	1
197	1	1	8.78571	5.85714	1.85714	1
198	0	0	19.6429	16.4286	0	1
199	1	0	27.8214	24.4643	3.60714	1
200	0	0	12.4286	8.32143	0	1
201	1	1	14.0357	9.39286	7.35714	1
202	1	1	11.7857	8.92857	2.42857	1
203	1	1	16.9286	5.39286	1.64286	1

## Sheet: Figure 2
Case No.	OS (Months)	OS censoring; alive: 0, dead: 1	Early recurrence/Late recurrence/No recurrence/Npn-surgical tratement after CRT
1	36.8214	0	Late
2	35.8571	0	Late
3	41.0357	0	No
4	57.4286	0	No
5	58.6071	0	No
6	23.2857	0	No
7	98.6071	0	No
8	85.0357	0	No
9	40.5357	0	No
10	39.8571	0	No
11	50.0357	0	No
12	33.8929	0	No
13	23.1786	0	No
14	12.4286	1	No
15	30.1429	0	No
16	69.3214	0	No
17	21.75	0	No
18	9.53571	1	No
19	63.1429	0	No
20	40.8929	0	No
21	33.75	1	No
22	52	0	No
23	27.6786	0	No
24	40.8214	0	No
25	53.75	0	No
26	27.4286	0	No
27	123.786	0	No
28	29.1429	0	No
29	110	0	No
30	27.8929	0	No
31	26.2857	1	No
32	99.25	0	No
33	66.1071	0	No
34	38.2857	0	No
35	104.964	0	No
36	55.3929	1	No
37	28.6071	1	No
38	112.643	0	No
39	114.536	0	No
40	25.8571	0	No
41	45.0714	0	No
42	132.929	1	No
43	4.21429	1	No
44	122.071	0	No
45	52.5357	0	No
46	8.78571	1	No
47	19.6429	1	No
48	115.821	1	No
49	56.8214	0	No
50	162.464	0	No
51	19.9643	0	No
52	72.6429	0	No
53	4.53571	1	No
54	117.321	1	No
55	24.9643	0	No
56	11.75	1	No
57	26.7857	1	No
58	109.321	0	No
59	14.75	1	No
60	34.7857	1	No
61	49.1429	1	No
62	25.3929	0	No
63	129	1	No
64	7.78571	1	No
65	26.5714	0	No
66	3.5	1	No
67	37.7143	0	No
68	106.179	0	No
69	5.57143	1	No
70	52.8571	0	No
71	86.0357	0	No
72	124.714	0	No
73	26.0714	1	No
74	162.857	1	No
75	110.929	1	No
76	23.1071	1	Early
77	11	1	Early
78	62.0357	1	Late
79	29.0357	1	Late
80	27.6429	1	Late
81	15.25	1	Early
82	25.2857	1	Late
83	71	1	Late
84	32.7143	1	Early
85	11.3214	1	Early
86	18	1	Early
87	28.3571	1	Late
88	15.9286	1	Early
89	14.1786	1	Early
90	15.7143	1	Early
91	23.6071	1	Late
92	39.3214	1	Late
93	25.1429	1	Early
94	10.1071	1	Early
95	17.6071	1	Early
96	52.1429	0	Late
97	22	1	Early
98	17.0357	1	Early
99	32.5	1	Late
100	36.5	1	Early
101	17.9286	1	Early
102	28.5	1	Early
103	32.8571	1	Late
104	47.7857	0	Early
105	33.1429	1	Late
106	27.8214	1	Late
107	47.5	1	Late
108	12.4643	1	Early
109	85.75	1	Late
110	46.5	1	Late
111	22.4286	1	Early
112	30.6071	1	Early
113	26.6786	1	Late
114	26.1786	1	Late
115	31.1786	0	Late
116	24	1	Early
117	67.4286	1	Late
118	19.6786	1	Early
119	40.6429	1	Late
120	31.5357	1	Early
121	55.1786	0	Late
122	18.5	1	Early
123	45.3214	1	Late
124	18.5714	1	Early
125	16.4643	1	Early
126	21.0357	1	Early
127	44.3571	1	Late
128	44.1071	1	Late
129	46.2143	1	Early
130	97.2857	1	Late
131	27.25	1	Early
132	10.5	1	Early
133	16.2143	1	Early
134	30.9286	0	Late
135	38.25	1	Late
136	92.8214	1	Late
137	29.1071	1	Early
138	26.9643	1	Early
139	18.1786	1	Late
140	21.75	1	Early
141	51.3214	0	Late
142	63.1786	1	Late
143	16.7143	1	Early
144	66.1786	1	Late
145	22.4286	1	Late
146	32.8571	1	Late
147	25.6786	1	Late
148	14.8214	1	Early
149	66.4643	0	Early
150	41.1429	1	Late
151	10.4286	1	Early
152	7.75	1	Early
153	18.9643	1	Early
154	42.75	1	Late
155	18.7143	1	Early
156	38.1786	1	Late
157	21.4643	1	Early
158	35.5	1	Late
159	38.8571	1	Late
160	16.3214	1	Early
161	30.2143	1	Early
162	20.3214	1	Late
163	14.6071	1	Early
164	16.9286	1	Early
165	38.6429	1	Early
166	6.89286	1	Early
167	14.75	1	Early
168	24.0714	1	Early
169	37.4286	1	Early
170	56.7143	0	Late
171	15.3214	1	Early
172	12.5714	1	Early
173	14.0357	1	Early
174	16.6429	1	Early
175	8.78571	1	Early
176	17.3571	1	Early
177	12.5357	1	Early
178	10.8929	1	Early
179	11.7857	1	Early
180	25.25	1	Early
181	8.85714	1	Early
182	8.67857	1	Early
183	8.28571	1	Early
184	44.8929	1	Late
185	32.1429	1	Late
186	14.8214	1	Early
187	35.8929	0	Late
188	29.1786	1	Late
189	28.7857	1	Late
190	16.9286	1	Early
191	8.78571	1	Early
192	20.75	0	Early
193	9.82143	1	Early
194	65.8214	1	Late
195	17.1071	1	Early
196	13.8929	1	Early
197	14	1	Early
198	15.6071	1	Early
199	16.6429	1	Early
200	46.1786	1	Early
201	22.5357	1	Late
202	37.4643	1	Early
203	8.96429	1	Early
204	6.35714	1	Non-surgical treatment after CRT
205	7.28571	1	Non-surgical treatment after CRT
206	11.8214	1	Non-surgical treatment after CRT
207	8.92857	1	Non-surgical treatment after CRT
208	5.64286	1	Non-surgical treatment after CRT
209	8.14286	1	Non-surgical treatment after CRT
210	9.96429	1	Non-surgical treatment after CRT
211	5.75	1	Non-surgical treatment after CRT
212	8.60714	1	Non-surgical treatment after CRT
213	3.96429	1	Non-surgical treatment after CRT
214	31.4286	1	Non-surgical treatment after CRT
215	10.4286	1	Non-surgical treatment after CRT
216	4.89286	1	Non-surgical treatment after CRT
217	20.5	1	Non-surgical treatment after CRT
218	11.6429	1	Non-surgical treatment after CRT
219	7	1	Non-surgical treatment after CRT
220	14.0357	1	Non-surgical treatment after CRT
221	11.0357	1	Non-surgical treatment after CRT
222	4	1	Non-surgical treatment after CRT
223	14.75	1	Non-surgical treatment after CRT
224	5.82143	1	Non-surgical treatment after CRT
225	9.46429	1	Non-surgical treatment after CRT
226	10.2143	1	Non-surgical treatment after CRT
227	6.14286	1	Non-surgical treatment after CRT
228	8.39286	1	Non-surgical treatment after CRT
229	4.5	1	Non-surgical treatment after CRT
230	13.0357	1	Non-surgical treatment after CRT
231	5.67857	1	Non-surgical treatment after CRT
232	7.60714	1	Non-surgical treatment after CRT
233	10.8214	1	Non-surgical treatment after CRT
234	5.71429	1	Non-surgical treatment after CRT
235	16.2857	1	Non-surgical treatment after CRT
236	22.5	1	Non-surgical treatment after CRT
237	7.03571	1	Non-surgical treatment after CRT
238	6.03571	1	Non-surgical treatment after CRT
239	8.03571	1	Non-surgical treatment after CRT
240	7.42857	1	Non-surgical treatment after CRT
241	8.64286	1	Non-surgical treatment after CRT
242	7.96429	1	Non-surgical treatment after CRT
243	10.8929	1	Non-surgical treatment after CRT
244	7.85714	1	Non-surgical treatment after CRT
245	7.03571	1	Non-surgical treatment after CRT
246	9.78571	1	Non-surgical treatment after CRT
247	15.7143	1	Non-surgical treatment after CRT
248	8.5	1	Non-surgical treatment after CRT
249	22.3571	1	Non-surgical treatment after CRT
250	9.28571	1	Non-surgical treatment after CRT
251	9.53571	1	Non-surgical treatment after CRT
252	6.10714	1	Non-surgical treatment after CRT
253	12.8571	1	Non-surgical treatment after CRT
254	21.6071	1	Non-surgical treatment after CRT
255	47.6786	1	Non-surgical treatment after CRT
256	23.0357	1	Non-surgical treatment after CRT
257	18.4286	1	Non-surgical treatment after CRT
258	9.57143	1	Non-surgical treatment after CRT
259	15.25	1	Non-surgical treatment after CRT
260	12.7857	1	Non-surgical treatment after CRT
261	21.6429	1	Non-surgical treatment after CRT
262	20.4286	1	Non-surgical treatment after CRT
263	10.1786	1	Non-surgical treatment after CRT
264	5.96429	1	Non-surgical treatment after CRT
265	11.6071	1	Non-surgical treatment after CRT
266	27.7143	1	Non-surgical treatment after CRT
267	26.8214	1	Non-surgical treatment after CRT
268	8.46429	1	Non-surgical treatment after CRT
269	13.1429	1	Non-surgical treatment after CRT
270	7	1	Non-surgical treatment after CRT
271	24.3571	1	Non-surgical treatment after CRT
272	22.6071	1	Non-surgical treatment after CRT
273	26.2857	1	Non-surgical treatment after CRT
274	8.17857	1	Non-surgical treatment after CRT
275	12.1071	1	Non-surgical treatment after CRT
276	54.25	1	Non-surgical treatment after CRT
277	34.9643	1	Non-surgical treatment after CRT
278	9.07143	1	Non-surgical treatment after CRT
279	10.0714	1	Non-surgical treatment after CRT
280	23.5357	1	Non-surgical treatment after CRT
281	14.8929	1	Non-surgical treatment after CRT
282	19.7143	1	Non-surgical treatment after CRT
283	20.5	1	Non-surgical treatment after CRT
284	36.3214	1	Non-surgical treatment after CRT
285	8.42857	1	Non-surgical treatment after CRT
286	6.82143	1	Non-surgical treatment after CRT
287	12.9643	1	Non-surgical treatment after CRT
288	42.6786	1	Non-surgical treatment after CRT
289	27.2143	1	Non-surgical treatment after CRT
290	50.6429	0	Non-surgical treatment after CRT
291	16.2857	1	Non-surgical treatment after CRT
292	20.1429	1	Non-surgical treatment after CRT
293	29.6071	1	Non-surgical treatment after CRT
294	9.35714	1	Non-surgical treatment after CRT
295	21.7143	1	Non-surgical treatment after CRT
296	4.67857	1	Non-surgical treatment after CRT
297	23.2143	1	Non-surgical treatment after CRT
298	16.6071	1	Non-surgical treatment after CRT
299	36.1071	1	Non-surgical treatment after CRT
300	16.1786	1	Non-surgical treatment after CRT
301	11.5	1	Non-surgical treatment after CRT
302	11.0357	1	Non-surgical treatment after CRT
303	8.17857	1	Non-surgical treatment after CRT
304	4.67857	1	Non-surgical treatment after CRT
305	9.89286	1	Non-surgical treatment after CRT
306	20.25	1	Non-surgical treatment after CRT
307	15.9286	1	Non-surgical treatment after CRT
308	21.8929	1	Non-surgical treatment after CRT
309	22.8929	1	Non-surgical treatment after CRT
310	18.6429	0	Non-surgical treatment after CRT
311	17.0714	1	Non-surgical treatment after CRT
312	13.8214	0	Non-surgical treatment after CRT
313	11.8214	1	Non-surgical treatment after CRT
314	13.1786	0	Non-surgical treatment after CRT
315	10.6071	1	Non-surgical treatment after CRT
316	12.7857	1	Non-surgical treatment after CRT
317	20.3571	1	Non-surgical treatment after CRT
318	37.3571	0	Non-surgical treatment after CRT
319	35.7143	1	Non-surgical treatment after CRT
320	18.5714	1	Non-surgical treatment after CRT
321	8.21429	1	Non-surgical treatment after CRT
322	8.89286	1	Non-surgical treatment after CRT
323	7.89286	1	Non-surgical treatment after CRT
324	32.2143	1	Non-surgical treatment after CRT
325	13.8214	1	Non-surgical treatment after CRT
326	13	1	Non-surgical treatment after CRT
327	25.3571	1	Non-surgical treatment after CRT
328	9.21429	1	Non-surgical treatment after CRT
329	19.9286	1	Non-surgical treatment after CRT
330	12.8571	1	Non-surgical treatment after CRT
331	16.1786	0	Non-surgical treatment after CRT
332	15.7143	0	Non-surgical treatment after CRT
333	11.4643	1	Non-surgical treatment after CRT
334	14.2857	0	Non-surgical treatment after CRT
335	13.1786	0	Non-surgical treatment after CRT
336	11.2857	1	Non-surgical treatment after CRT

## Sheet: Figure 3
Case #	Early recurrence; yes: 1, no: 0	Recurrence after surgery; yes: 1, no: 0	RFS (Months)	Liver metastasis; yes: 1, no: 0	Peritoneal dissemination；yes: 1, no: 0	Local recurrence；yes: 1, no: 0	Lung metastasis; yes: 1, no: 0	Lymph nodal metastasis; yes: 1, no: 0	Serum CA19-9 before surgery (U/ml); >=56.8: 1 <56.8: 0
1	0	0	23.7857	0	0	0	0	0	1
2	0	0	46.75	0	0	0	0	0	0
3	0	1	15.1786	1	0	0	1	0	0
4	1	1	7.82143	1	0	0	0	0	0
5	0	1	36.1786	0	0	0	1	0	0
6	0	1	27.5357	0	0	0	0	1	0
7	1	1	2	1	0	0	0	0	1
8	1	1	7.71429	0	0	0	1	0	0
9	0	0	68.8571	0	0	0	0	0	0
10	1	1	6.35714	1	0	0	0	0	0
11	1	1	10.1429	0	1	1	0	0	0
12	0	0	34.7143	0	0	0	0	0	1
13	0	0	19.7143	0	0	0	0	0	0
14	1	1	8.03571	1	0	0	0	0	0
15	0	1	13.0357	0	0	0	1	0	1
16	1	1	7.64286	0	0	0	0	1	0
17	0	0	59.6071	0	0	0	0	0	0
18	0	0	51.8929	0	0	0	0	0	0
19	0	0	30.1786	0	0	0	0	0	0
20	0	0	58.75	0	0	0	0	0	0
21	0	0	128.893	0	0	0	0	0	0
22	0	0	34.8214	0	0	0	0	0	0
23	0	0	6.21429	0	0	0	0	0	0
24	0	1	23.6786	0	0	0	1	0	0
25	0	0	119.25	0	0	0	0	0	0
26	1	1	4.53571	1	0	0	0	0	0
27	0	0	102	0	0	0	0	0	0
28	0	1	14.0714	0	0	1	0	0	1
29	0	1	19.0357	0	0	1	0	0	1
30	0	0	14.5357	0	0	0	0	0	0
31	1	1	6.96429	0	0	0	1	0	0
32	0	1	37.1429	0	1	0	0	0	0
33	1	1	2.32143	0	1	0	0	0	1
34	0	1	33.3929	0	1	0	0	0	0
35	0	0	20.2143	0	0	0	0	0	0
36	0	1	13.8929	0	0	0	1	0	1
37	1	1	5.14286	0	0	0	0	1	0
38	0	1	39.5357	1	0	0	0	0	0
39	0	0	33.4286	0	0	0	0	0	0
40	0	0	23.2143	0	0	0	0	0	0
41	0	0	37.3214	0	0	0	0	0	0
42	0	0	36.8929	0	0	0	0	0	0
43	0	0	125.536	0	0	0	0	0	1
44	0	1	15.75	1	0	0	0	0	1
45	0	1	12.6786	1	1	0	0	0	0
46	0	0	44.4643	0	0	0	0	0	1
47	0	1	12.3214	1	0	0	0	0	0
48	1	1	7.67857	1	0	0	0	0	1
49	1	1	5.85714	0	1	0	0	0	1
50	0	0	49.0714	0	0	0	0	0	0
51	0	0	21.1429	0	0	0	0	0	0
52	1	1	7.17857	0	0	0	0	1	0
53	1	1	10.6071	1	0	0	0	0	0
54	1	1	10.7143	0	0	0	1	0	0
55	0	0	102.357	0	0	0	0	0	1
56	1	1	8.42857	0	0	0	1	0	0
57	1	1	10.9286	1	0	0	0	0	0
58	0	1	12.4286	0	0	0	1	0	1
59	0	1	13.2143	0	0	0	1	0	0
60	1	1	2.17857	0	1	0	0	0	1
61	1	1	5.82143	0	0	0	1	0	0
62	0	1	17.6786	0	0	0	1	0	1
63	0	0	5.89286	0	0	0	0	0	0
64	1	1	6.89286	0	0	0	1	0	1
65	1	1	1.75	0	1	0	0	0	1
66	0	1	22.0714	0	1	0	0	0	0
67	0	1	15.9643	0	0	0	0	1	0
68	0	0	23.6071	0	0	0	0	0	0
69	1	1	5.53571	1	0	0	0	0	0
70	0	0	50.5357	0	0	0	0	0	0
71	0	1	77.2143	0	0	0	0	1	0
72	1	1	0.107143	1	0	0	0	0	1
73	1	1	10.9643	0	1	0	0	0	1
74	0	0	92.9286	0	0	0	0	0	0
75	0	0	23.8571	0	0	0	0	0	0
76	1	1	7.03571	0	1	0	0	0	1
77	0	1	21.1786	0	0	1	0	0	0
78	0	0	113.5	0	0	0	0	0	0
79	1	1	4.78571	1	0	0	0	0	0
80	0	0	29.3571	0	0	0	0	0	0
81	1	1	1.46429	1	0	0	0	0	1
82	0	1	37.1429	0	0	0	1	0	0
83	0	1	33.25	0	0	0	1	0	0
84	1	1	4.25	1	0	0	0	0	1
85	0	0	95.5357	0	0	0	0	0	0
86	0	0	0.928571	0	0	0	0	0	0
87	0	1	39.8929	0	0	0	1	0	0
88	1	1	2.21429	1	0	0	0	0	0
89	0	1	15.0714	0	1	0	0	0	0
90	0	1	13.1071	0	1	0	0	0	1
91	0	1	31.0357	0	0	0	1	0	0
92	0	1	15.2857	0	0	1	0	0	0
93	0	0	34	0	0	0	0	0	0
94	0	0	108.786	0	0	0	0	0	0
95	0	0	36.8571	0	0	0	0	0	0
96	0	1	19.2857	0	0	1	0	0	0
97	1	1	8.85714	0	1	0	0	0	0
98	0	0	108.393	0	0	0	0	0	1
99	0	1	18.3929	0	0	1	0	0	1
100	0	1	13.3214	1	0	0	0	0	0
101	0	0	41.7143	0	0	0	0	0	1
102	1	1	4.67857	1	1	0	0	0	0
103	0	0	83.3214	0	0	0	0	0	1
104	0	1	29.8214	0	0	0	0	0	0
105	0	1	34.8571	0	1	0	0	0	0
106	0	0	121.75	0	0	0	0	0	1
107	1	1	5.10714	0	0	0	1	0	0
108	1	1	3.07143	0	1	0	0	0	1
109	0	0	15.7857	0	0	0	0	0	0
110	1	1	5.42857	0	0	0	1	0	0
111	0	1	31.8214	0	0	1	0	0	1
112	1	1	5.14286	0	0	0	1	0	0
113	0	0	105.786	0	0	0	0	0	0
114	1	1	9.35714	0	1	0	0	0	0
115	1	1	6	0	1	0	0	0	0
116	0	0	160.357	0	0	0	0	0	1
117	0	0	60.8571	0	0	0	0	0	0
118	0	0	52.1071	0	0	0	0	0	0
119	1	1	4.10714	0	0	0	1	0	1
120	1	1	6.96429	0	0	1	0	0	1
121	0	1	14.3571	0	0	1	0	0	0
122	0	1	17.9643	0	0	0	1	0	0
123	0	1	45.8929	0	0	1	0	0	0
124	0	1	18.4643	0	0	1	0	0	0
125	1	1	0.178571	0	0	0	1	0	0
126	0	0	11.8214	0	0	0	0	0	0
127	0	0	8.67857	0	0	0	0	0	0
128	1	1	12	0	0	1	0	0	0
129	0	0	159.036	0	0	0	0	0	0
130	0	0	20.25	0	0	0	0	0	0
131	1	1	4.25	1	0	0	0	0	0
132	1	1	10.6429	0	1	0	0	0	0
133	0	1	13.5357	0	1	0	0	0	0
134	0	1	14.9286	0	1	0	0	0	0
135	0	0	0.892857	0	0	0	0	0	1
136	0	0	16.7857	0	0	0	0	0	0
137	0	1	33.25	0	0	0	0	1	0
138	0	1	16.9643	0	0	0	1	0	0
139	1	1	9.39286	0	1	0	0	0	0
140	1	1	2.60714	0	1	0	0	0	1
141	1	1	12	1	0	0	0	0	0
142	1	1	3.5	0	0	1	0	0	1
143	1	1	5.10714	0	0	0	1	0	0
144	1	1	3.96429	0	0	1	0	0	1
145	0	0	42	0	0	0	0	0	0
146	1	1	0.964286	0	1	0	0	0	0
147	1	1	7.57143	1	0	0	0	0	1
148	1	1	2.82143	0	1	0	0	0	1
149	1	1	1.39286	1	0	0	0	0	1
150	1	1	2.53571	0	0	0	0	0	1
151	0	0	22.5	0	0	0	0	0	0
152	0	0	30.3214	0	0	0	0	0	0
153	0	1	17.1786	1	0	0	0	0	1
154	1	1	2.64286	1	0	0	0	0	1
155	0	0	18.3214	0	0	0	0	0	1
156	0	1	18.3214	0	0	0	1	0	0
157	0	0	26.5357	0	0	0	0	0	0
158	0	1	27.7857	0	0	0	1	0	0
159	0	0	52.8929	0	0	0	0	0	0
160	1	1	6.89286	0	0	0	1	0	1
161	0	0	114.214	0	0	0	0	0	0
162	0	1	19.8571	0	0	1	0	0	1
163	0	0	110.714	0	0	0	0	0	0
164	1	1	10.4286	0	1	0	0	0	0
165	1	1	4.32143	0	0	0	1	0	1
166	1	1	3.78571	1	0	0	0	0	0
167	0	1	18.5357	0	0	0	1	0	0
168	0	0	1.67857	0	0	0	0	0	1
169	1	1	3.21429	1	0	0	0	0	1
170	1	1	5.39286	0	0	1	0	0	1
171	0	0	120.571	0	0	0	0	0	0
172	0	0	24.6071	0	0	0	0	0	1
173	1	1	2.92857	1	0	0	0	0	1
174	1	1	0.678571	1	0	0	0	0	1
175	1	1	6.17857	1	0	0	0	0	1
176	1	1	1.89286	1	0	0	0	0	1
177	0	1	31.9643	0	0	1	0	0	1
178	0	1	16.2857	0	1	0	0	0	0
179	1	1	7.21429	0	1	0	0	0	1
180	1	1	10.0714	1	0	0	0	0	1
181	1	1	11.8571	1	0	0	0	0	0
182	0	0	53.3929	0	0	0	0	0	0
183	0	0	105.929	0	0	0	0	0	0
184	0	0	81.0357	0	0	0	0	0	0
185	1	1	3.42857	0	0	0	1	0	1
186	1	1	7.25	1	0	0	0	0	1
187	0	0	4.10714	0	0	0	0	0	1
188	1	1	3.28571	1	0	0	0	0	1
189	0	0	8.32143	0	0	0	0	0	0
190	1	1	6.46429	0	0	1	0	0	0
191	0	0	24.3929	0	0	0	0	0	0
192	0	1	19.1429	0	0	1	0	0	0
193	0	0	31.5714	0	0	0	0	0	0
194	1	1	5.32143	0	0	1	0	0	0
195	0	1	27.0714	1	0	0	0	0	1
196	0	0	1.60714	0	0	0	0	0	0
197	1	1	4	0	0	1	0	0	1
198	0	0	16.4286	0	0	0	0	0	0
199	0	1	20.8571	0	0	0	1	0	0
200	0	0	8.32143	0	0	0	0	0	0
201	1	1	2.03571	1	0	0	0	0	1
202	1	1	6.5	0	1	0	0	0	1
203	1	1	3.75	0	0	1	0	0	1

## Sheet: Figure 3 (2)
Case #	Hepatic recurrence-free survival (Months)	Hepatic recurrence；yes: 1, no: 0	Serum CA19-9 before surgery (U/ml); >=56.8: 1 <56.8: 0
1	0.107143	1	1
2	0.678571	1	1
3	0.892857	0	1
4	0.928571	0	0
5	1.39286	1	1
6	1.46429	1	1
7	1.60714	0	0
8	1.67857	0	1
9	1.89286	1	1
10	2	1	1
11	2.03571	1	1
12	2.21429	1	0
13	2.64286	1	1
14	2.92857	1	1
15	3.21429	1	1
16	3.28571	1	1
17	3.78571	1	0
18	3.92857	0	1
19	4.10714	0	1
20	4.25	1	1
21	4.25	1	0
22	4.53571	1	0
23	4.67857	1	0
24	4.78571	1	0
25	4.82143	0	1
26	5.21429	0	1
27	5.39286	0	1
28	5.42857	0	1
29	5.53571	1	0
30	5.85714	0	1
31	5.89286	0	0
32	6	0	1
33	6.17857	1	1
34	6.21429	0	0
35	6.35714	0	1
36	6.35714	1	0
37	7.03571	0	0
38	7.07143	0	0
39	7.25	1	1
40	7.5	0	1
41	7.53571	0	0
42	7.57143	1	1
43	7.67857	1	1
44	7.75	0	0
45	7.82143	1	0
46	8.03571	1	0
47	8.32143	0	0
48	8.32143	0	0
49	8.67857	0	0
50	8.92857	0	0
51	8.92857	0	1
52	9.28571	0	1
53	9.35714	0	1
54	9.71429	0	1
55	9.96429	0	1
56	10.0714	1	1
57	10.5714	0	0
58	10.6071	1	0
59	10.9286	1	0
60	11.2857	0	1
61	11.6429	0	0
62	11.7143	0	1
63	11.8214	0	0
64	11.8571	1	0
65	12	1	0
66	12.3214	1	0
67	12.6786	1	0
68	12.8929	0	1
69	13.2143	0	1
70	13.3214	1	0
71	13.4643	0	0
72	13.7857	0	0
73	13.8214	0	0
74	14.2857	0	0
75	14.4643	0	0
76	14.5357	0	0
77	15.1786	0	0
78	15.1786	1	0
79	15.75	1	1
80	15.7857	0	0
81	16.4286	0	0
82	16.7857	0	0
83	16.7857	0	0
84	17.1786	1	1
85	18.1071	0	0
86	18.2857	0	1
87	18.3214	0	1
88	18.6429	0	1
89	18.75	0	0
90	19.5714	0	1
91	19.7143	0	0
92	20.1786	0	0
93	20.2143	0	0
94	20.25	0	0
95	20.5714	0	1
96	20.75	0	0
97	21.1429	0	0
98	21.5	0	0
99	21.7143	0	1
100	22.5	0	0
101	22.7143	0	0
102	22.9286	0	0
103	23.5	0	0
104	23.6071	0	0
105	23.7143	0	0
106	23.7857	0	1
107	23.8571	0	0
108	23.9286	0	0
109	24.3214	0	0
110	24.3929	0	0
111	24.4643	0	0
112	24.5	0	0
113	24.6071	0	1
114	25.3214	0	0
115	25.6071	0	1
116	26.5357	0	0
117	27	0	0
118	27.0714	1	1
119	27.6429	0	0
120	28.1429	0	0
121	28.8214	0	0
122	29.3571	0	0
123	29.6071	0	1
124	29.9286	0	0
125	29.9643	0	0
126	30.1071	0	0
127	30.1786	0	0
128	30.3214	0	1
129	30.3214	0	0
130	30.3214	0	0
131	30.8571	0	0
132	31.5714	0	0
133	31.7857	0	1
134	32.7857	0	1
135	33.4286	0	0
136	33.5714	0	0
137	34	0	0
138	34.4286	0	1
139	34.7143	0	1
140	34.8214	0	0
141	34.9286	0	1
142	35.8929	0	1
143	36.8571	0	0
144	36.8929	0	0
145	37.1429	0	0
146	37.3214	0	0
147	37.9286	0	0
148	38.2857	0	1
149	39.5357	1	0
150	40.2143	0	0
151	40.8214	0	0
152	41.1071	0	0
153	41.6786	0	0
154	41.7143	0	1
155	42	0	0
156	42.2857	0	1
157	42.5714	0	0
158	43.2857	0	0
159	44.4643	0	1
160	45.8571	0	0
161	46.3929	0	0
162	46.75	0	0
163	49.0714	0	0
164	50.5357	0	0
165	50.8214	0	0
166	51.6786	0	1
167	51.8929	0	0
168	52.1071	0	0
169	52.8929	0	0
170	53.3929	0	0
171	57.8929	0	0
172	58.75	0	0
173	59.5714	0	0
174	59.6071	0	0
175	60.8571	0	0
176	61.0714	0	0
177	63	0	0
178	63.6786	0	0
179	68.0714	0	0
180	68.8571	0	0
181	81.0357	0	0
182	83.1786	0	0
183	83.3214	0	1
184	83.8929	0	0
185	89.3929	0	0
186	92.9286	0	0
187	95.5357	0	0
188	102	0	0
189	102.357	0	1
190	105.786	0	0
191	105.929	0	0
192	108.393	0	1
193	108.786	0	0
194	110.714	0	0
195	113.5	0	0
196	114.214	0	0
197	119.25	0	0
198	120.571	0	0
199	121.75	0	1
200	125.536	0	1
201	128.893	0	0
202	159.036	0	0
203	160.357	0	1

## Sheet: Figure 4
Case #	OS (Months)	OS censoring; alive: 0, dead: 1	RFS censoring; recurrence after surgery or dead: 1, alive without recurrence: 0	RFS (Months)	Serum CA19-9 before surgery (U/ml); >=56.8: 1 <56.8: 0
1	26.5714	0	0	23.7857	1
2	50.0357	0	0	46.75	0
3	30.9286	0	1	15.1786	0
4	16.4643	1	1	7.82143	0
5	45.3214	1	1	36.1786	0
6	63.1786	1	1	27.5357	0
7	10.4286	1	1	2	1
8	47.7857	0	1	7.71429	0
9	72.6429	0	0	68.8571	0
10	15.25	1	1	6.35714	0
11	21.75	1	1	10.1429	0
12	37.7143	0	0	34.7143	1
13	23.2857	0	0	19.7143	0
14	19.6786	1	1	8.03571	0
15	22.5357	1	1	13.0357	1
16	18.5	1	1	7.64286	0
17	69.3214	0	0	59.6071	0
18	58.6071	0	0	51.8929	0
19	33.8929	0	0	30.1786	0
20	63.1429	0	0	58.75	0
21	132.929	1	1	128.893	0
22	40.8214	0	0	34.8214	0
23	9.53571	1	1	6.21429	0
24	31.1786	0	1	23.6786	0
25	122.071	0	0	119.25	0
26	23.1071	1	1	4.53571	0
27	104.964	0	0	102	0
28	35.8929	0	1	14.0714	1
29	32.1429	1	1	19.0357	1
30	23.1786	0	0	14.5357	0
31	32.7143	1	1	6.96429	0
32	71	1	1	37.1429	0
33	14.8214	1	1	2.32143	1
34	44.3571	1	1	33.3929	0
35	24.9643	0	0	20.2143	0
36	35.5	1	1	13.8929	1
37	66.4643	0	1	5.14286	0
38	46.5	1	1	39.5357	0
39	39.8571	0	0	33.4286	0
40	29.1429	0	0	23.2143	0
41	40.5357	0	0	37.3214	0
42	41.0357	0	0	36.8929	0
43	129	1	1	125.536	1
44	20.3214	1	1	15.75	1
45	18.1786	1	1	12.6786	0
46	49.1429	1	1	44.4643	1
47	26.6786	1	1	12.3214	0
48	30.2143	1	1	7.67857	1
49	37.4643	1	1	5.85714	1
50	52.5357	0	0	49.0714	0
51	27.6786	0	0	21.1429	0
52	18.5714	1	1	7.17857	0
53	16.7143	1	1	10.6071	0
54	46.2143	1	1	10.7143	0
55	106.179	0	0	102.357	1
56	30.6071	1	1	8.42857	0
57	29.1071	1	1	10.9286	0
58	35.8571	0	1	12.4286	1
59	44.1071	1	1	13.2143	0
60	8.85714	1	1	2.17857	1
61	10.1071	1	1	5.82143	0
62	38.1786	1	1	17.6786	1
63	8.78571	1	1	5.89286	0
64	24.0714	1	1	6.89286	1
65	8.96429	1	1	1.75	1
66	25.6786	1	1	22.0714	0
67	55.1786	0	1	15.9643	0
68	27.4286	0	0	23.6071	0
69	17.9286	1	1	5.53571	0
70	53.75	0	0	50.5357	0
71	92.8214	1	1	77.2143	0
72	16.6429	1	1	0.107143	1
73	18.7143	1	1	10.9643	1
74	98.6071	0	0	92.9286	0
75	26.7857	1	1	23.8571	0
76	14.6071	1	1	7.03571	1
77	52.1429	0	1	21.1786	0
78	115.821	1	1	113.5	0
79	22.4286	1	1	4.78571	0
80	40.8929	0	0	29.3571	0
81	12.5714	1	1	1.46429	1
82	40.6429	1	1	37.1429	0
83	85.75	1	1	33.25	0
84	37.4286	1	1	4.25	1
85	99.25	0	0	95.5357	0
86	4.53571	1	1	0.928571	0
87	62.0357	1	1	39.8929	0
88	16.2143	1	1	2.21429	0
89	41.1429	1	1	15.0714	0
90	28.7857	1	1	13.1071	1
91	97.2857	1	1	31.0357	0
92	25.2857	1	1	15.2857	0
93	38.2857	0	0	34	0
94	112.643	0	0	108.786	0
95	45.0714	0	0	36.8571	0
96	38.25	1	1	19.2857	0
97	14.1786	1	1	8.85714	0
98	110.929	1	1	108.393	1
99	42.75	1	1	18.3929	1
100	28.3571	1	1	13.3214	0
101	52.8571	0	0	41.7143	1
102	22	1	1	4.67857	0
103	86.0357	0	0	83.3214	1
104	36.8214	0	1	29.8214	0
105	67.4286	1	1	34.8571	0
106	124.714	0	0	121.75	1
107	36.5	1	1	5.10714	0
108	8.78571	1	1	3.07143	1
109	19.9643	0	0	15.7857	0
110	14.8214	1	1	5.42857	0
111	56.7143	0	1	31.8214	1
112	10.5	1	1	5.14286	0
113	110	0	0	105.786	0
114	18	1	1	9.35714	0
115	24	1	1	6	0
116	162.857	1	1	160.357	1
117	66.1071	0	0	60.8571	0
118	56.8214	0	0	52.1071	0
119	38.6429	1	1	4.10714	1
120	16.6429	1	1	6.96429	1
121	27.6429	1	1	14.3571	0
122	33.1429	1	1	17.9643	0
123	66.1786	1	1	45.8929	0
124	22.4286	1	1	18.4643	0
125	11.3214	1	1	0.178571	0
126	14.75	1	1	11.8214	0
127	25.8571	0	0	8.67857	0
128	31.5357	1	1	12	0
129	162.464	0	0	159.036	0
130	27.8929	0	0	20.25	0
131	15.9286	1	1	4.25	0
132	15.7143	1	1	10.6429	0
133	39.3214	1	1	13.5357	0
134	51.3214	0	1	14.9286	0
135	5.57143	1	1	0.892857	1
136	21.75	0	0	16.7857	0
137	47.5	1	1	33.25	0
138	26.1786	1	1	16.9643	0
139	17.0357	1	1	9.39286	0
140	8.67857	1	1	2.60714	1
141	25.1429	1	1	12	0
142	13.8929	1	1	3.5	1
143	28.5	1	1	5.10714	0
144	12.5357	1	1	3.96429	1
145	52	0	0	42	0
146	12.4643	1	1	0.964286	0
147	20.75	0	1	7.57143	1
148	14.75	1	1	2.82143	1
149	17.1071	1	1	1.39286	1
150	7.75	1	1	2.53571	1
151	26.2857	1	1	22.5	0
152	33.75	1	1	30.3214	0
153	29.1786	1	1	17.1786	1
154	46.1786	1	1	2.64286	1
155	25.3929	0	0	18.3214	1
156	29.0357	1	1	18.3214	0
157	30.1429	0	0	26.5357	0
158	32.8571	1	1	27.7857	0
159	55.3929	1	1	52.8929	0
160	21.4643	1	1	6.89286	1
161	117.321	1	1	114.214	0
162	44.8929	1	1	19.8571	1
163	114.536	0	0	110.714	0
164	17.6071	1	1	10.4286	0
165	14	1	1	4.32143	1
166	27.25	1	1	3.78571	0
167	32.8571	1	1	18.5357	0
168	3.5	1	1	1.67857	1
169	10.8929	1	1	3.21429	1
170	9.82143	1	1	5.39286	1
171	123.786	0	0	120.571	0
172	26.0714	1	1	24.6071	1
173	15.3214	1	1	2.92857	1
174	8.28571	1	1	0.678571	1
175	18.9643	1	1	6.17857	1
176	6.89286	1	1	1.89286	1
177	38.8571	1	1	31.9643	1
178	23.6071	1	1	16.2857	0
179	16.9286	1	1	7.21429	1
180	16.3214	1	1	10.0714	1
181	26.9643	1	1	11.8571	0
182	57.4286	0	0	53.3929	0
183	109.321	0	0	105.929	0
184	85.0357	0	0	81.0357	0
185	25.25	1	1	3.42857	1
186	17.3571	1	1	7.25	1
187	7.78571	1	1	4.10714	1
188	15.6071	1	1	3.28571	1
189	11.75	1	1	8.32143	0
190	21.0357	1	1	6.46429	0
191	28.6071	1	1	24.3929	0
192	32.5	1	1	19.1429	0
193	34.7857	1	1	31.5714	0
194	11	1	1	5.32143	0
195	65.8214	1	1	27.0714	1
196	4.21429	1	1	1.60714	0
197	8.78571	1	1	4	1
198	19.6429	1	1	16.4286	0
199	27.8214	1	1	20.8571	0
200	12.4286	1	1	8.32143	0
201	14.0357	1	1	2.03571	1
202	11.7857	1	1	6.5	1
203	16.9286	1	1	3.75	1

## Sheet: Supplementary Figure 1
Case #	OS censoring; alive: 0, dead: 1	Post Recurrence Survival (Months)	Recurrence after surgery; yes: 1, no: 0	Recurrence within 1 months after surgery; yes: 1, no: 0	Recurrence within 2 months after surgery; yes: 1, no: 0	Recurrence within 3 months after surgery; yes: 1, no: 0	Recurrence within 4 months after surgery; yes: 1, no: 0	Recurrence within 5 months after surgery; yes: 1, no: 0	Recurrence within 6 months after surgery; yes: 1, no: 0	Recurrence within 7 months after surgery; yes: 1, no: 0	Recurrence within 8 months after surgery; yes: 1, no: 0	Recurrence within 9 months after surgery; yes: 1, no: 0	Recurrence within 10 months after surgery; yes: 1, no: 0	Recurrence within 11 months after surgery; yes: 1, no: 0	Recurrence within 12 months after surgery; yes: 1, no: 0	Recurrence within 13 months after surgery; yes: 1, no: 0	Recurrence within 14 months after surgery; yes: 1, no: 0	Recurrence within 15 months after surgery; yes: 1, no: 0	Recurrence within 16 months after surgery; yes: 1, no: 0	Recurrence within 17 months after surgery; yes: 1, no: 0	Recurrence within 18 months after surgery; yes: 1, no: 0	Recurrence within 19 months after surgery; yes: 1, no: 0	Recurrence within 20 months after surgery; yes: 1, no: 0	Recurrence within 21 months after surgery; yes: 1, no: 0
1	0	0	0	0	0	0	0	0	0	0	0	0	0	0	0	0	0	0	0	0	0	0	0	0
2	0	0	0	0	0	0	0	0	0	0	0	0	0	0	0	0	0	0	0	0	0	0	0	0
3	0	10.3214	1	0	0	0	0	0	0	0	0	0	0	0	0	0	0	0	1	1	1	1	1	1
4	1	4.82143	1	0	0	0	0	0	0	0	1	1	1	1	1	1	1	1	1	1	1	1	1	1
5	1	6.39286	1	0	0	0	0	0	0	0	0	0	0	0	0	0	0	0	0	0	0	0	0	0
6	1	32.0357	1	0	0	0	0	0	0	0	0	0	0	0	0	0	0	0	0	0	0	0	0	0
7	1	4.60714	1	0	1	1	1	1	1	1	1	1	1	1	1	1	1	1	1	1	1	1	1	1
8	0	35.5714	1	0	0	0	0	0	0	0	1	1	1	1	1	1	1	1	1	1	1	1	1	1
9	0	0	0	0	0	0	0	0	0	0	0	0	0	0	0	0	0	0	0	0	0	0	0	0
10	1	4.92857	1	0	0	0	0	0	0	1	1	1	1	1	1	1	1	1	1	1	1	1	1	1
11	1	6.64286	1	0	0	0	0	0	0	0	0	0	0	1	1	1	1	1	1	1	1	1	1	1
12	0	0	0	0	0	0	0	0	0	0	0	0	0	0	0	0	0	0	0	0	0	0	0	0
13	0	0	0	0	0	0	0	0	0	0	0	0	0	0	0	0	0	0	0	0	0	0	0	0
14	1	8.39286	1	0	0	0	0	0	0	0	1	1	1	1	1	1	1	1	1	1	1	1	1	1
15	1	6.53571	1	0	0	0	0	0	0	0	0	0	0	0	0	1	1	1	1	1	1	1	1	1
16	1	6.82143	1	0	0	0	0	0	0	0	1	1	1	1	1	1	1	1	1	1	1	1	1	1
17	0	0	0	0	0	0	0	0	0	0	0	0	0	0	0	0	0	0	0	0	0	0	0	0
18	0	0	0	0	0	0	0	0	0	0	0	0	0	0	0	0	0	0	0	0	0	0	0	0
19	0	0	0	0	0	0	0	0	0	0	0	0	0	0	0	0	0	0	0	0	0	0	0	0
20	0	0	0	0	0	0	0	0	0	0	0	0	0	0	0	0	0	0	0	0	0	0	0	0
21	1	0	0	0	0	0	0	0	0	0	0	0	0	0	0	0	0	0	0	0	0	0	0	0
22	0	0	0	0	0	0	0	0	0	0	0	0	0	0	0	0	0	0	0	0	0	0	0	0
23	1	0	0	0	0	0	0	0	0	0	0	0	0	0	0	0	0	0	0	0	0	0	0	0
24	0	3.32143	1	0	0	0	0	0	0	0	0	0	0	0	0	0	0	0	0	0	0	0	0	0
25	0	0	0	0	0	0	0	0	0	0	0	0	0	0	0	0	0	0	0	0	0	0	0	0
26	1	10.8571	1	0	0	0	0	1	1	1	1	1	1	1	1	1	1	1	1	1	1	1	1	1
27	0	0	0	0	0	0	0	0	0	0	0	0	0	0	0	0	0	0	0	0	0	0	0	0
28	0	17.6429	1	0	0	0	0	0	0	0	0	0	0	0	0	0	0	1	1	1	1	1	1	1
29	1	10.5714	1	0	0	0	0	0	0	0	0	0	0	0	0	0	0	0	0	0	0	1	1	1
30	0	0	0	0	0	0	0	0	0	0	0	0	0	0	0	0	0	0	0	0	0	0	0	0
31	1	21.8929	1	0	0	0	0	0	0	1	1	1	1	1	1	1	1	1	1	1	1	1	1	1
32	1	30.9286	1	0	0	0	0	0	0	0	0	0	0	0	0	0	0	0	0	0	0	0	0	0
33	1	7.39286	1	0	0	1	1	1	1	1	1	1	1	1	1	1	1	1	1	1	1	1	1	1
34	1	7.42857	1	0	0	0	0	0	0	0	0	0	0	0	0	0	0	0	0	0	0	0	0	0
35	0	0	0	0	0	0	0	0	0	0	0	0	0	0	0	0	0	0	0	0	0	0	0	0
36	1	18.8929	1	0	0	0	0	0	0	0	0	0	0	0	0	0	1	1	1	1	1	1	1	1
37	0	55.9286	1	0	0	0	0	0	1	1	1	1	1	1	1	1	1	1	1	1	1	1	1	1
38	1	3.78571	1	0	0	0	0	0	0	0	0	0	0	0	0	0	0	0	0	0	0	0	0	0
39	0	0	0	0	0	0	0	0	0	0	0	0	0	0	0	0	0	0	0	0	0	0	0	0
40	0	0.714286	0	0	0	0	0	0	0	0	0	0	0	0	0	0	0	0	0	0	0	0	0	0
41	0	0	0	0	0	0	0	0	0	0	0	0	0	0	0	0	0	0	0	0	0	0	0	0
42	0	0	0	0	0	0	0	0	0	0	0	0	0	0	0	0	0	0	0	0	0	0	0	0
43	1	0	0	0	0	0	0	0	0	0	0	0	0	0	0	0	0	0	0	0	0	0	0	0
44	1	1.53571	1	0	0	0	0	0	0	0	0	0	0	0	0	0	0	0	1	1	1	1	1	1
45	1	0.392857	1	0	0	0	0	0	0	0	0	0	0	0	0	1	1	1	1	1	1	1	1	1
46	1	0	0	0	0	0	0	0	0	0	0	0	0	0	0	0	0	0	0	0	0	0	0	0
47	1	10.8929	1	0	0	0	0	0	0	0	0	0	0	0	0	1	1	1	1	1	1	1	1	1
48	1	19.6429	1	0	0	0	0	0	0	0	1	1	1	1	1	1	1	1	1	1	1	1	1	1
49	1	28.5714	1	0	0	0	0	0	1	1	1	1	1	1	1	1	1	1	1	1	1	1	1	1
50	0	0	0	0	0	0	0	0	0	0	0	0	0	0	0	0	0	0	0	0	0	0	0	0
51	0	0	0	0	0	0	0	0	0	0	0	0	0	0	0	0	0	0	0	0	0	0	0	0
52	1	8	1	0	0	0	0	0	0	0	1	1	1	1	1	1	1	1	1	1	1	1	1	1
53	1	2.89286	1	0	0	0	0	0	0	0	0	0	0	1	1	1	1	1	1	1	1	1	1	1
54	1	29.5	1	0	0	0	0	0	0	0	0	0	0	1	1	1	1	1	1	1	1	1	1	1
55	0	0	0	0	0	0	0	0	0	0	0	0	0	0	0	0	0	0	0	0	0	0	0	0
56	1	14.5	1	0	0	0	0	0	0	0	0	1	1	1	1	1	1	1	1	1	1	1	1	1
57	1	14.8214	1	0	0	0	0	0	0	0	0	0	0	1	1	1	1	1	1	1	1	1	1	1
58	0	8.14286	1	0	0	0	0	0	0	0	0	0	0	0	0	1	1	1	1	1	1	1	1	1
59	1	27.8929	1	0	0	0	0	0	0	0	0	0	0	0	0	0	1	1	1	1	1	1	1	1
60	1	1.75	1	0	0	1	1	1	1	1	1	1	1	1	1	1	1	1	1	1	1	1	1	1
61	1	1.25	1	0	0	0	0	0	1	1	1	1	1	1	1	1	1	1	1	1	1	1	1	1
62	1	17.25	1	0	0	0	0	0	0	0	0	0	0	0	0	0	0	0	0	0	1	1	1	1
63	1	0	0	0	0	0	0	0	0	0	0	0	0	0	0	0	0	0	0	0	0	0	0	0
64	1	11.75	1	0	0	0	0	0	0	1	1	1	1	1	1	1	1	1	1	1	1	1	1	1
65	1	3.46429	1	0	1	1	1	1	1	1	1	1	1	1	1	1	1	1	1	1	1	1	1	1
66	1	0.642857	1	0	0	0	0	0	0	0	0	0	0	0	0	0	0	0	0	0	0	0	0	0
67	0	34.8571	1	0	0	0	0	0	0	0	0	0	0	0	0	0	0	0	1	1	1	1	1	1
68	0	0	0	0	0	0	0	0	0	0	0	0	0	0	0	0	0	0	0	0	0	0	0	0
69	1	9.25	1	0	0	0	0	0	1	1	1	1	1	1	1	1	1	1	1	1	1	1	1	1
70	0	0	0	0	0	0	0	0	0	0	0	0	0	0	0	0	0	0	0	0	0	0	0	0
71	1	12.1786	1	0	0	0	0	0	0	0	0	0	0	0	0	0	0	0	0	0	0	0	0	0
72	1	13.3214	1	1	1	1	1	1	1	1	1	1	1	1	1	1	1	1	1	1	1	1	1	1
73	1	0.75	1	0	0	0	0	0	0	0	0	0	0	1	1	1	1	1	1	1	1	1	1	1
74	0	0	0	0	0	0	0	0	0	0	0	0	0	0	0	0	0	0	0	0	0	0	0	0
75	1	0	0	0	0	0	0	0	0	0	0	0	0	0	0	0	0	0	0	0	0	0	0	0
76	1	2.25	1	0	0	0	0	0	0	1	1	1	1	1	1	1	1	1	1	1	1	1	1	1
77	0	24.6786	1	0	0	0	0	0	0	0	0	0	0	0	0	0	0	0	0	0	0	0	0	0
78	1	0	0	0	0	0	0	0	0	0	0	0	0	0	0	0	0	0	0	0	0	0	0	0
79	1	14.8571	1	0	0	0	0	1	1	1	1	1	1	1	1	1	1	1	1	1	1	1	1	1
80	0	0	0	0	0	0	0	0	0	0	0	0	0	0	0	0	0	0	0	0	0	0	0	0
81	1	7.60714	1	0	1	1	1	1	1	1	1	1	1	1	1	1	1	1	1	1	1	1	1	1
82	1	0	1	0	0	0	0	0	0	0	0	0	0	0	0	0	0	0	0	0	0	0	0	0
83	1	49.9286	1	0	0	0	0	0	0	0	0	0	0	0	0	0	0	0	0	0	0	0	0	0
84	1	30.3214	1	0	0	0	0	1	1	1	1	1	1	1	1	1	1	1	1	1	1	1	1	1
85	0	0	0	0	0	0	0	0	0	0	0	0	0	0	0	0	0	0	0	0	0	0	0	0
86	1	0	0	0	0	0	0	0	0	0	0	0	0	0	0	0	0	0	0	0	0	0	0	0
87	1	18	1	0	0	0	0	0	0	0	0	0	0	0	0	0	0	0	0	0	0	0	0	0
88	1	9.57143	1	0	0	1	1	1	1	1	1	1	1	1	1	1	1	1	1	1	1	1	1	1
89	1	22.8571	1	0	0	0	0	0	0	0	0	0	0	0	0	0	0	0	1	1	1	1	1	1
90	1	12.5	1	0	0	0	0	0	0	0	0	0	0	0	0	0	1	1	1	1	1	1	1	1
91	1	52.8571	1	0	0	0	0	0	0	0	0	0	0	0	0	0	0	0	0	0	0	0	0	0
92	1	6.21429	1	0	0	0	0	0	0	0	0	0	0	0	0	0	0	0	1	1	1	1	1	1
93	0	0	0	0	0	0	0	0	0	0	0	0	0	0	0	0	0	0	0	0	0	0	0	0
94	0	0	0	0	0	0	0	0	0	0	0	0	0	0	0	0	0	0	0	0	0	0	0	0
95	0	0	0	0	0	0	0	0	0	0	0	0	0	0	0	0	0	0	0	0	0	0	0	0
96	1	8.35714	1	0	0	0	0	0	0	0	0	0	0	0	0	0	0	0	0	0	0	0	1	1
97	1	1.71429	1	0	0	0	0	0	0	0	0	1	1	1	1	1	1	1	1	1	1	1	1	1
98	1	0	0	0	0	0	0	0	0	0	0	0	0	0	0	0	0	0	0	0	0	0	0	0
99	1	19.9286	1	0	0	0	0	0	0	0	0	0	0	0	0	0	0	0	0	0	0	1	1	1
100	1	8.14286	1	0	0	0	0	0	0	0	0	0	0	0	0	0	1	1	1	1	1	1	1	1
101	0	0	0	0	0	0	0	0	0	0	0	0	0	0	0	0	0	0	0	0	0	0	0	0
102	1	10.1786	1	0	0	0	0	1	1	1	1	1	1	1	1	1	1	1	1	1	1	1	1	1
103	0	0	0	0	0	0	0	0	0	0	0	0	0	0	0	0	0	0	0	0	0	0	0	0
104	0	0.285714	1	0	0	0	0	0	0	0	0	0	0	0	0	0	0	0	0	0	0	0	0	0
105	1	28.8214	1	0	0	0	0	0	0	0	0	0	0	0	0	0	0	0	0	0	0	0	0	0
106	0	0	0	0	0	0	0	0	0	0	0	0	0	0	0	0	0	0	0	0	0	0	0	0
107	1	28.3929	1	0	0	0	0	0	1	1	1	1	1	1	1	1	1	1	1	1	1	1	1	1
108	1	2.92857	1	0	0	0	1	1	1	1	1	1	1	1	1	1	1	1	1	1	1	1	1	1
109	0	0	0	0	0	0	0	0	0	0	0	0	0	0	0	0	0	0	0	0	0	0	0	0
110	1	6.21429	1	0	0	0	0	0	1	1	1	1	1	1	1	1	1	1	1	1	1	1	1	1
111	0	19.8571	1	0	0	0	0	0	0	0	0	0	0	0	0	0	0	0	0	0	0	0	0	0
112	1	2.60714	1	0	0	0	0	0	1	1	1	1	1	1	1	1	1	1	1	1	1	1	1	1
113	0	0	0	0	0	0	0	0	0	0	0	0	0	0	0	0	0	0	0	0	0	0	0	0
114	1	4.92857	1	0	0	0	0	0	0	0	0	0	1	1	1	1	1	1	1	1	1	1	1	1
115	1	14.1786	1	0	0	0	0	0	1	1	1	1	1	1	1	1	1	1	1	1	1	1	1	1
116	1	0	0	0	0	0	0	0	0	0	0	0	0	0	0	0	0	0	0	0	0	0	0	0
117	0	0	0	0	0	0	0	0	0	0	0	0	0	0	0	0	0	0	0	0	0	0	0	0
118	0	0	0	0	0	0	0	0	0	0	0	0	0	0	0	0	0	0	0	0	0	0	0	0
119	1	26.2143	1	0	0	0	0	1	1	1	1	1	1	1	1	1	1	1	1	1	1	1	1	1
120	1	6.25	1	0	0	0	0	0	0	1	1	1	1	1	1	1	1	1	1	1	1	1	1	1
121	1	9.14286	1	0	0	0	0	0	0	0	0	0	0	0	0	0	0	1	1	1	1	1	1	1
122	1	12.3571	1	0	0	0	0	0	0	0	0	0	0	0	0	0	0	0	0	0	1	1	1	1
123	1	17.1071	1	0	0	0	0	0	0	0	0	0	0	0	0	0	0	0	0	0	0	0	0	0
124	1	0.285714	1	0	0	0	0	0	0	0	0	0	0	0	0	0	0	0	0	0	0	1	1	1
125	1	6.89286	1	1	1	1	1	1	1	1	1	1	1	1	1	1	1	1	1	1	1	1	1	1
126	1	0	0	0	0	0	0	0	0	0	0	0	0	0	0	0	0	0	0	0	0	0	0	0
127	0	0	0	0	0	0	0	0	0	0	0	0	0	0	0	0	0	0	0	0	0	0	0	0
128	1	12.3214	1	0	0	0	0	0	0	0	0	0	0	0	1	1	1	1	1	1	1	1	1	1
129	0	0	0	0	0	0	0	0	0	0	0	0	0	0	0	0	0	0	0	0	0	0	0	0
130	0	0	0	0	0	0	0	0	0	0	0	0	0	0	0	0	0	0	0	0	0	0	0	0
131	1	8.46429	1	0	0	0	0	1	1	1	1	1	1	1	1	1	1	1	1	1	1	1	1	1
132	1	2.82143	1	0	0	0	0	0	0	0	0	0	0	1	1	1	1	1	1	1	1	1	1	1
133	1	17.3214	1	0	0	0	0	0	0	0	0	0	0	0	0	0	1	1	1	1	1	1	1	1
134	0	31.4643	1	0	0	0	0	0	0	0	0	0	0	0	0	0	0	1	1	1	1	1	1	1
135	1	0	0	0	0	0	0	0	0	0	0	0	0	0	0	0	0	0	0	0	0	0	0	0
136	0	0	0	0	0	0	0	0	0	0	0	0	0	0	0	0	0	0	0	0	0	0	0	0
137	1	8.42857	1	0	0	0	0	0	0	0	0	0	0	0	0	0	0	0	0	0	0	0	0	0
138	1	6.75	1	0	0	0	0	0	0	0	0	0	0	0	0	0	0	0	0	1	1	1	1	1
139	1	4.39286	1	0	0	0	0	0	0	0	0	0	1	1	1	1	1	1	1	1	1	1	1	1
140	1	2.82143	1	0	0	1	1	1	1	1	1	1	1	1	1	1	1	1	1	1	1	1	1	1
141	1	1.89286	1	0	0	0	0	0	0	0	0	0	0	0	1	1	1	1	1	1	1	1	1	1
142	1	7.78571	1	0	0	0	1	1	1	1	1	1	1	1	1	1	1	1	1	1	1	1	1	1
143	1	19.3929	1	0	0	0	0	0	1	1	1	1	1	1	1	1	1	1	1	1	1	1	1	1
144	1	5.39286	1	0	0	0	1	1	1	1	1	1	1	1	1	1	1	1	1	1	1	1	1	1
145	0	0	0	0	0	0	0	0	0	0	0	0	0	0	0	0	0	0	0	0	0	0	0	0
146	1	7.96429	1	1	1	1	1	1	1	1	1	1	1	1	1	1	1	1	1	1	1	1	1	1
147	0	9.39286	1	0	0	0	0	0	0	0	1	1	1	1	1	1	1	1	1	1	1	1	1	1
148	1	3.53571	1	0	0	1	1	1	1	1	1	1	1	1	1	1	1	1	1	1	1	1	1	1
149	1	12.3929	1	0	1	1	1	1	1	1	1	1	1	1	1	1	1	1	1	1	1	1	1	1
150	1	2.28571	1	0	0	1	1	1	1	1	1	1	1	1	1	1	1	1	1	1	1	1	1	1
151	1	0	0	0	0	0	0	0	0	0	0	0	0	0	0	0	0	0	0	0	0	0	0	0
152	1	0	0	0	0	0	0	0	0	0	0	0	0	0	0	0	0	0	0	0	0	0	0	0
153	1	9.14286	1	0	0	0	0	0	0	0	0	0	0	0	0	0	0	0	0	0	1	1	1	1
154	1	40.5357	1	0	0	1	1	1	1	1	1	1	1	1	1	1	1	1	1	1	1	1	1	1
155	0	0	0	0	0	0	0	0	0	0	0	0	0	0	0	0	0	0	0	0	0	0	0	0
156	1	7	1	0	0	0	0	0	0	0	0	0	0	0	0	0	0	0	0	0	0	1	1	1
157	0	0	0	0	0	0	0	0	0	0	0	0	0	0	0	0	0	0	0	0	0	0	0	0
158	1	0.357143	1	0	0	0	0	0	0	0	0	0	0	0	0	0	0	0	0	0	0	0	0	0
159	1	0	0	0	0	0	0	0	0	0	0	0	0	0	0	0	0	0	0	0	0	0	0	0
160	1	11.3929	1	0	0	0	0	0	0	1	1	1	1	1	1	1	1	1	1	1	1	1	1	1
161	1	0	0	0	0	0	0	0	0	0	0	0	0	0	0	0	0	0	0	0	0	0	0	0
162	1	22.4286	1	0	0	0	0	0	0	0	0	0	0	0	0	0	0	0	0	0	0	0	1	1
163	0	0	0	0	0	0	0	0	0	0	0	0	0	0	0	0	0	0	0	0	0	0	0	0
164	1	3.39286	1	0	0	0	0	0	0	0	0	0	0	1	1	1	1	1	1	1	1	1	1	1
165	1	5.64286	1	0	0	0	0	1	1	1	1	1	1	1	1	1	1	1	1	1	1	1	1	1
166	1	20.0357	1	0	0	0	1	1	1	1	1	1	1	1	1	1	1	1	1	1	1	1	1	1
167	1	11.4286	1	0	0	0	0	0	0	0	0	0	0	0	0	0	0	0	0	0	0	1	1	1
168	1	0	0	0	0	0	0	0	0	0	0	0	0	0	0	0	0	0	0	0	0	0	0	0
169	1	5.03571	1	0	0	0	1	1	1	1	1	1	1	1	1	1	1	1	1	1	1	1	1	1
170	1	2.10714	1	0	0	0	0	0	1	1	1	1	1	1	1	1	1	1	1	1	1	1	1	1
171	0	0	0	0	0	0	0	0	0	0	0	0	0	0	0	0	0	0	0	0	0	0	0	0
172	1	0	0	0	0	0	0	0	0	0	0	0	0	0	0	0	0	0	0	0	0	0	0	0
173	1	8.78571	1	0	0	1	1	1	1	1	1	1	1	1	1	1	1	1	1	1	1	1	1	1
174	1	4.96429	1	1	1	1	1	1	1	1	1	1	1	1	1	1	1	1	1	1	1	1	1	1
175	1	1.96429	1	0	0	0	0	0	0	1	1	1	1	1	1	1	1	1	1	1	1	1	1	1
176	1	2.64286	1	0	1	1	1	1	1	1	1	1	1	1	1	1	1	1	1	1	1	1	1	1
177	1	3.92857	1	0	0	0	0	0	0	0	0	0	0	0	0	0	0	0	0	0	0	0	0	0
178	1	4.46429	1	0	0	0	0	0	0	0	0	0	0	0	0	0	0	0	0	1	1	1	1	1
179	1	5.67857	1	0	0	0	0	0	0	0	1	1	1	1	1	1	1	1	1	1	1	1	1	1
180	1	3.53571	1	0	0	0	0	0	0	0	0	0	0	1	1	1	1	1	1	1	1	1	1	1
181	1	11.4643	1	0	0	0	0	0	0	0	0	0	0	0	1	1	1	1	1	1	1	1	1	1
182	0	0	0	0	0	0	0	0	0	0	0	0	0	0	0	0	0	0	0	0	0	0	0	0
183	0	0	0	0	0	0	0	0	0	0	0	0	0	0	0	0	0	0	0	0	0	0	0	0
184	0	0	0	0	0	0	0	0	0	0	0	0	0	0	0	0	0	0	0	0	0	0	0	0
185	1	18.2857	1	0	0	0	1	1	1	1	1	1	1	1	1	1	1	1	1	1	1	1	1	1
186	1	7.03571	1	0	0	0	0	0	0	0	1	1	1	1	1	1	1	1	1	1	1	1	1	1
187	1	0	0	0	0	0	0	0	0	0	0	0	0	0	0	0	0	0	0	0	0	0	0	0
188	1	8.75	1	0	0	0	1	1	1	1	1	1	1	1	1	1	1	1	1	1	1	1	1	1
189	1	0	0	0	0	0	0	0	0	0	0	0	0	0	0	0	0	0	0	0	0	0	0	0
190	1	11.6429	1	0	0	0	0	0	0	1	1	1	1	1	1	1	1	1	1	1	1	1	1	1
191	1	0	0	0	0	0	0	0	0	0	0	0	0	0	0	0	0	0	0	0	0	0	0	0
192	1	10.7857	1	0	0	0	0	0	0	0	0	0	0	0	0	0	0	0	0	0	0	0	1	1
193	1	0	0	0	0	0	0	0	0	0	0	0	0	0	0	0	0	0	0	0	0	0	0	0
194	1	2.21429	1	0	0	0	0	0	1	1	1	1	1	1	1	1	1	1	1	1	1	1	1	1
195	1	34.7857	1	0	0	0	0	0	0	0	0	0	0	0	0	0	0	0	0	0	0	0	0	0
196	1	0	0	0	0	0	0	0	0	0	0	0	0	0	0	0	0	0	0	0	0	0	0	0
197	1	1.85714	1	0	0	0	1	1	1	1	1	1	1	1	1	1	1	1	1	1	1	1	1	1
198	1	0	0	0	0	0	0	0	0	0	0	0	0	0	0	0	0	0	0	0	0	0	0	0
199	1	3.60714	1	0	0	0	0	0	0	0	0	0	0	0	0	0	0	0	0	0	0	0	0	1
200	1	0	0	0	0	0	0	0	0	0	0	0	0	0	0	0	0	0	0	0	0	0	0	0
201	1	7.35714	1	0	1	1	1	1	1	1	1	1	1	1	1	1	1	1	1	1	1	1	1	1
202	1	2.42857	1	0	0	0	0	0	0	1	1	1	1	1	1	1	1	1	1	1	1	1	1	1
203	1	1.64286	1	0	0	0	1	1	1	1	1	1	1	1	1	1	1	1	1	1	1	1	1	1

## Sheet: Table 1
Case #	Recurrence after surgery; yes: 1, no: 0	Early recurrence; yes: 1, no: 0	Liver metastasis; yes: 1, no: 0	Peritoneal dissemination；yes: 1, no: 0	Local recurrence；yes: 1, no: 0	Lung metastasis; yes: 1, no: 0	Lymph nodal metastasis; yes: 1, no: 0
1	0	0	0	0	0	0	0
2	0	0	0	0	0	0	0
3	1	0	1	0	0	1	0
4	1	1	1	0	0	0	0
5	1	0	0	0	0	1	0
6	1	0	0	0	0	0	1
7	1	1	1	0	0	0	0
8	1	1	0	0	0	1	0
9	0	0	0	0	0	0	0
10	1	1	1	0	0	0	0
11	1	1	0	1	1	0	0
12	0	0	0	0	0	0	0
13	0	0	0	0	0	0	0
14	1	1	1	0	0	0	0
15	1	0	0	0	0	1	0
16	1	1	0	0	0	0	1
17	0	0	0	0	0	0	0
18	0	0	0	0	0	0	0
19	0	0	0	0	0	0	0
20	0	0	0	0	0	0	0
21	0	0	0	0	0	0	0
22	0	0	0	0	0	0	0
23	0	0	0	0	0	0	0
24	1	0	0	0	0	1	0
25	0	0	0	0	0	0	0
26	1	1	1	0	0	0	0
27	0	0	0	0	0	0	0
28	1	0	0	0	1	0	0
29	1	0	0	0	1	0	0
30	0	0	0	0	0	0	0
31	1	1	0	0	0	1	0
32	1	0	0	1	0	0	0
33	1	1	0	1	0	0	0
34	1	0	0	1	0	0	0
35	0	0	0	0	0	0	0
36	1	0	0	0	0	1	0
37	1	1	0	0	0	0	1
38	1	0	1	0	0	0	0
39	0	0	0	0	0	0	0
40	0	0	0	0	0	0	0
41	0	0	0	0	0	0	0
42	0	0	0	0	0	0	0
43	0	0	0	0	0	0	0
44	1	0	1	0	0	0	0
45	1	0	1	1	0	0	0
46	0	0	0	0	0	0	0
47	1	0	1	0	0	0	0
48	1	1	1	0	0	0	0
49	1	1	0	1	0	0	0
50	0	0	0	0	0	0	0
51	0	0	0	0	0	0	0
52	1	1	0	0	0	0	1
53	1	1	1	0	0	0	0
54	1	1	0	0	0	1	0
55	0	0	0	0	0	0	0
56	1	1	0	0	0	1	0
57	1	1	1	0	0	0	0
58	1	0	0	0	0	1	0
59	1	0	0	0	0	1	0
60	1	1	0	1	0	0	0
61	1	1	0	0	0	1	0
62	1	0	0	0	0	1	0
63	0	0	0	0	0	0	0
64	1	1	0	0	0	1	0
65	1	1	0	1	0	0	0
66	1	0	0	1	0	0	0
67	1	0	0	0	0	0	1
68	0	0	0	0	0	0	0
69	1	1	1	0	0	0	0
70	0	0	0	0	0	0	0
71	1	0	0	0	0	0	1
72	1	1	1	0	0	0	0
73	1	1	0	1	0	0	0
74	0	0	0	0	0	0	0
75	0	0	0	0	0	0	0
76	1	1	0	1	0	0	0
77	1	0	0	0	1	0	0
78	0	0	0	0	0	0	0
79	1	1	1	0	0	0	0
80	0	0	0	0	0	0	0
81	1	1	1	0	0	0	0
82	1	0	0	0	0	1	0
83	1	0	0	0	0	1	0
84	1	1	1	0	0	0	0
85	0	0	0	0	0	0	0
86	0	0	0	0	0	0	0
87	1	0	0	0	0	1	0
88	1	1	1	0	0	0	0
89	1	0	0	1	0	0	0
90	1	0	0	1	0	0	0
91	1	0	0	0	0	1	0
92	1	0	0	0	1	0	0
93	0	0	0	0	0	0	0
94	0	0	0	0	0	0	0
95	0	0	0	0	0	0	0
96	1	0	0	0	1	0	0
97	1	1	0	1	0	0	0
98	0	0	0	0	0	0	0
99	1	0	0	0	1	0	0
100	1	0	1	0	0	0	0
101	0	0	0	0	0	0	0
102	1	1	1	1	0	0	0
103	0	0	0	0	0	0	0
104	1	0	0	0	0	0	0
105	1	0	0	1	0	0	0
106	0	0	0	0	0	0	0
107	1	1	0	0	0	1	0
108	1	1	0	1	0	0	0
109	0	0	0	0	0	0	0
110	1	1	0	0	0	1	0
111	1	0	0	0	1	0	0
112	1	1	0	0	0	1	0
113	0	0	0	0	0	0	0
114	1	1	0	1	0	0	0
115	1	1	0	1	0	0	0
116	0	0	0	0	0	0	0
117	0	0	0	0	0	0	0
118	0	0	0	0	0	0	0
119	1	1	0	0	0	1	0
120	1	1	0	0	1	0	0
121	1	0	0	0	1	0	0
122	1	0	0	0	0	1	0
123	1	0	0	0	1	0	0
124	1	0	0	0	1	0	0
125	1	1	0	0	0	1	0
126	0	0	0	0	0	0	0
127	0	0	0	0	0	0	0
128	1	1	0	0	1	0	0
129	0	0	0	0	0	0	0
130	0	0	0	0	0	0	0
131	1	1	1	0	0	0	0
132	1	1	0	1	0	0	0
133	1	0	0	1	0	0	0
134	1	0	0	1	0	0	0
135	0	0	0	0	0	0	0
136	0	0	0	0	0	0	0
137	1	0	0	0	0	0	1
138	1	0	0	0	0	1	0
139	1	1	0	1	0	0	0
140	1	1	0	1	0	0	0
141	1	1	1	0	0	0	0
142	1	1	0	0	1	0	0
143	1	1	0	0	0	1	0
144	1	1	0	0	1	0	0
145	0	0	0	0	0	0	0
146	1	1	0	1	0	0	0
147	1	1	1	0	0	0	0
148	1	1	0	1	0	0	0
149	1	1	1	0	0	0	0
150	1	1	0	0	0	0	0
151	0	0	0	0	0	0	0
152	0	0	0	0	0	0	0
153	1	0	1	0	0	0	0
154	1	1	1	0	0	0	0
155	0	0	0	0	0	0	0
156	1	0	0	0	0	1	0
157	0	0	0	0	0	0	0
158	1	0	0	0	0	1	0
159	0	0	0	0	0	0	0
160	1	1	0	0	0	1	0
161	0	0	0	0	0	0	0
162	1	0	0	0	1	0	0
163	0	0	0	0	0	0	0
164	1	1	0	1	0	0	0
165	1	1	0	0	0	1	0
166	1	1	1	0	0	0	0
167	1	0	0	0	0	1	0
168	0	0	0	0	0	0	0
169	1	1	1	0	0	0	0
170	1	1	0	0	1	0	0
171	0	0	0	0	0	0	0
172	0	0	0	0	0	0	0
173	1	1	1	0	0	0	0
174	1	1	1	0	0	0	0
175	1	1	1	0	0	0	0
176	1	1	1	0	0	0	0
177	1	0	0	0	1	0	0
178	1	0	0	1	0	0	0
179	1	1	0	1	0	0	0
180	1	1	1	0	0	0	0
181	1	1	1	0	0	0	0
182	0	0	0	0	0	0	0
183	0	0	0	0	0	0	0
184	0	0	0	0	0	0	0
185	1	1	0	0	0	1	0
186	1	1	1	0	0	0	0
187	0	0	0	0	0	0	0
188	1	1	1	0	0	0	0
189	0	0	0	0	0	0	0
190	1	1	0	0	1	0	0
191	0	0	0	0	0	0	0
192	1	0	0	0	1	0	0
193	0	0	0	0	0	0	0
194	1	1	0	0	1	0	0
195	1	0	1	0	0	0	0
196	0	0	0	0	0	0	0
197	1	1	0	0	1	0	0
198	0	0	0	0	0	0	0
199	1	0	0	0	0	1	0
200	0	0	0	0	0	0	0
201	1	1	1	0	0	0	0
202	1	1	0	1	0	0	0
203	1	1	0	0	1	0	0

## Sheet: Table 2
Case #	Early recurrence; yes: 1, no: 0	Age	Sex (Male/Female)	Perfromance status (0/1/2/3)	Tumor location (Ph/Pb/Pt)	Degree of tumor extension before CRT (T1/T2/T3/T4)	Lymph nodal metastasis before CRT (N0/N1a, N1b)	cStage before CRT	Resectability before CRT	Resectability before surgery	Chemotherapeutic agents of CRT	Interval from initial treatment to surgery (Months)	Serum CA19-9 level before CRT (U/ml)	Serum CA19-9 before surgery (U/ml)	CA19-9 reduction during preoperative treatment (U/ml)	Reduction rate in serum CA19-9 during preoperative treatment (%)	long axis of tumor before CRT (mm)	short axis of tumor before CRT (mm)	Tumor size before CRT (mm)	long axis of tumor before surgery (mm)	short axis of tumor before surgery (mm)	Tumor size before surgery (mm)	Tumor size reduction during preoperative treatment (mm)	Reduction rate in tumor size during preoperative treatment (%)
1	0	68	Female	0	Ph	T3	0	IIA	R	R	GS	2.78571	215.9	105.5	110.4	51.1348	24.2	16.2	40.4	17.5	12.1	29.6	10.8	26.7327
2	0	77	Female	1	Pt	T4	0	III	BR-A	BR-A	GS	3.28571	4.1	5	-0.9	-21.9512	18.8	14.8	33.6	14.7	11.4	26.1	7.5	22.3214
3	0	56	Female	0	Ph	T4	0	III	BR-A	BR-A	GS	5.42857	1908.9	32.8	1876.1	98.2817	31.6	23.5	55.1	13.1	11.8	24.9	30.2	54.8094
4	1	67	Female	2	Ph	T3	0	IIA	R	R	GS	3.82143	1335.6	28.9	1306.7	97.8362	25.1	13.9	39	21.9	21.3	43.2	-4.2	-10.7692
5	0	67	Male	0	Pt	T3	0	IIA	R	R	GEM	2.75	34.3	28.6	5.7	16.6181	61.6	35.1	96.7	45.5	32.3	77.8	18.9	19.545
6	0	61	Female	0	Ph	T3	0	IIA	R	R	GS	3.60714	183	37.3	145.7	79.6175	29.2	27.2	56.4	20.7	15	35.7	20.7	36.7021
7	1	64	Female	0	Pt	T3	0	IIA	R	R	GS	3.82143	99.6	56.8	42.8	42.9719	31.7	24.5	56.2	24.5	17	41.5	14.7	26.1566
8	1	69	Female	0	Ph	T3	0	IIA	R	R	GS	4.5	18	13.3	4.7	26.1111	16.6	12.5	29.1	10.7	8.4	19.1	10	34.3643
9	0	83	Male	0	Ph	T3	0	IIA	BR-PV	R	GS	3.78571	125.5	34.3	91.2	72.6693	28.9	24.9	53.8	17.2	14.2	31.4	22.4	41.6357
10	1	63	Female	0	Pt	T3	0	IIA	R	R	GEM	3.96429	1	1	0	0	35.1	22.9	58	33.9	27.1	61	-3	-5.17241
11	1	68	Male	0	Pb	T3	0	IIA	R	BR-A	GS	4.96429	385.4	37	348.4	90.3996	18.6	12.9	31.5	15.3	10.6	25.9	5.6	17.7778
12	0	69	Male	2	Ph	T3	0	IIA	R	R	GS	3	406	150.6	255.4	62.9064	23.3	16.5	39.8	20.3	20.1	40.4	-0.6	-1.50754
13	0	52	Female	0	Ph	T4	0	III	BR-A	BR-A	GS	3.57143	101.5	0.4	101.1	99.6059	25.7	23.6	49.3	17.1	16	33.1	16.2	32.86
14	1	66	Female	2	Ph	T3	0	IIA	R	R	GS	3.25	75.5	23.8	51.7	68.4768	30.5	25.5	56	21.8	15.4	37.2	18.8	33.5714
15	0	70	Female	0	Ph	T3	0	IIA	R	R	GS	2.96429	3671.9	544.6	3127.3	85.1684	33.3	29.4	62.7	26.2	13.8	40	22.7	36.2041
16	1	58	Female	0	Ph	T4	0	III	BR-A	BR-A	GS	4.03571	474.1	28.4	445.7	94.0097	32.8	13.1	45.9	22.8	22.6	45.4	0.5	1.08932
17	0	65	Male	1	Ph	T1	1	IIB	R	R	GS	9.71429	24.5	12.3	12.2	49.7959	17.5	9.5	27	31.4	29.2	60.6	-33.6	-124.444
18	0	66	Female	1	Ph	T3	0	IIA	BR-PV	R	GS	6.71429	3	0.1	2.9	96.6667	53	44.3	97.3	21.1	15.4	36.5	60.8	62.4872
19	0	52	Female	0	Ph	T3	0	IIA	BR-PV	BR-PV	GS	3.71429	33.9	6.9	27	79.646	27.5	16.8	44.3	19.5	9.7	29.2	15.1	34.0858
20	0	72	Female	1	Pt	T4	0	III	BR-A	BR-A	GS	4.39286	7053.8	13	7040.8	99.8157	25.2	22.6	47.8	19.3	16.4	35.7	12.1	25.3138
21	0	80	Female	1	Ph	T3	0	IIA	R	R	GEM	4.03571	338.8	25.2	313.6	92.562	17.9	13.1	31	13.4	7.3	20.7	10.3	33.2258
22	0	73	Female	0	Ph	T3	1	IIB	R	R	GS	6	22.6	14.6	8	35.3982	23.2	20.1	43.3	21.2	13.7	34.9	8.4	19.3995
23	0	49	Female	0	Ph	T4	0	III	BR-A	R	GS	3.32143	16.1	12.7	3.4	21.118	37.1	36	73.1	22.6	21.5	44.1	29	39.6717
24	0	65	Female	0	Pt	T3	0	IIA	R	R	GS	4.17857	147.5	22.2	125.3	84.9492	50.3	23.1	73.4	38.6	23.2	61.8	11.6	15.8038
25	0	55	Female	0	Pt	T3	0	IIA	R	R	GEM	2.82143	61	26.5	34.5	56.5574	39.4	21.8	61.2	38.1	22.5	60.6	0.6	0.980392
26	1	56	Male	1	Ph	T4	1	III	UR-LA	BR-PV	GS	7.71429	86.2	0.7	85.5	99.1879	49.1	30.6	79.7	29.8	29.2	59	20.7	25.9724
27	0	55	Female	0	Ph	T3	0	IIA	R	R	GS	2.96429	102.2	21.6	80.6	78.865	31.2	24.4	55.6	25.2	25.2	50.4	5.2	9.35252
28	0	49	Male	0	Ph	T3	0	IIA	BR-PV	BR-PV	GS	4.10714	3583.8	144.3	3439.5	95.9735	33.1	29.8	62.9	31.7	31.2	62.9	0	0
29	0	79	Female	1	Ph	T3	1	IIB	R	R	GEM	2.53571	688.9	140.5	548.4	79.6052	24.8	19.7	44.5	26.2	15.3	41.5	3	6.74157
30	0	63	Male	0	Ph	T4	1	III	UR-LA	UR-LA	GS	8.64286	393	10.2	382.8	97.4046	31.3	15.4	46.7	33.6	24	57.6	-10.9	-23.3405
31	1	56	Female	0	Ph	T4	0	III	BR-A	BR-A	GS	3.89286	1	1	0	0	29.5	22.6	52.1	26.1	19.6	45.7	6.4	12.2841
32	0	57	Male	0	Pt	T4	0	III	UR-LA	UR-LA	GS	2.92857	1	1	0	0	40.9	18.3	59.2	43.7	20.9	64.6	-5.4	-9.12162
33	1	79	Male	1	Pt	T1	0	IA	R	R	GS	5.10714	4111.5	141.5	3970	96.5584	18.3	10.9	29.2	24.7	21.6	46.3	-17.1	-58.5616
34	0	76	Female	0	Pb	T4	1	III	UR-LA	UR-LA	GS	3.53571	126.1	29.2	96.9	76.8438	40.9	28.9	69.8	17.4	16.6	34	35.8	51.2894
35	0	71	Male	0	Pt	T3	0	IIA	R	R	GS	4.75	243.1	39.9	203.2	83.587	19.4	9.1	28.5	13.2	10.9	24.1	4.4	15.4386
36	0	65	Female	0	Ph	T4	0	III	UR-LA	UR-LA	GS	2.71429	351.2	76.4	274.8	78.246	42.9	33.5	76.4	35.4	30.9	66.3	10.1	13.2199
37	1	72	Male	1	Pt	T4	1	III	BR-A	BR-A	GS	5.39286	1103.8	48.3	1055.5	95.6242	76.2	61.4	137.6	57.6	26.9	84.5	53.1	38.5901
38	0	66	Female	0	Pb	T3	0	IIA	R	R	GS	3.17857	29.6	18.9	10.7	36.1486	16.4	15.7	32.1	15.5	12.3	27.8	4.3	13.3956
39	0	55	Male	0	Ph	T3	0	IIA	BR-PV	R	GS	6.42857	563.7	4.8	558.9	99.1485	57.4	49.5	106.9	18.5	12.6	31.1	75.8	70.9074
40	0	75	Female	0	Ph	T4	0	III	BR-A	BR-A	GS	5.21429	35.2	16.4	18.8	53.4091	37.8	26.4	64.2	43.2	23.4	66.6	-2.4	-3.73832
41	0	65	Male	0	Ph	T3	0	IIA	BR-PV	R	GS	3.21429	132.5	4	128.5	96.9811	23.8	19.5	43.3	16.7	12.7	29.4	13.9	32.1016
42	0	60	Female	0	Ph	T3	0	IIA	BR-PV	BR-PV	GS	4.14286	0.2	0.1	0.1	50	31.3	14.2	45.5	19.4	13.2	32.6	12.9	28.3516
43	0	65	Male	1	Ph	T3	1	IIB	BR-A	BR-A	GEM	3.46429	629.6	87	542.6	86.1817	27.2	22	49.2	20.2	12.6	32.8	16.4	33.3333
44	0	56	Male	1	Pt	T3	1	IIB	R	R	GEM	3.03571	813.5	79.9	733.6	90.1782	48	22.6	70.6	55.5	27	82.5	-11.9	-16.8555
45	0	76	Female	0	Ph	T3	0	IIA	BR-PV	BR-PV	GS	5.10714	103.9	37	66.9	64.3888	18.5	11.2	29.7	15.7	15	30.7	-1	-3.367
46	0	62	Female	1	Ph	T3	0	IIA	R	R	GS	4.67857	187.5	58.6	128.9	68.7467	18.1	18	36.1	19.7	13	32.7	3.4	9.41828
47	0	63	Male	0	Ph	T3	0	IIA	R	R	GEM	3.46429	95.8	22.2	73.6	76.8267	19.1	18.3	37.4	16.8	9.2	26	11.4	30.4813
48	1	81	Female	0	Pb	T4	0	III	UR-LA	UR-LA	GS	2.89286	392.7	79.1	313.6	79.8574	27.1	18.8	45.9	18.8	17.3	36.1	9.8	21.3508
49	1	67	Female	0	Pb	T3	0	IIA	R	R	GS	3.03571	573.3	582.7	-9.4	-1.63963	15.5	11.3	26.8	12.5	11	23.5	3.3	12.3134
50	0	65	Male	0	Ph	T3	0	IIA	BR-A	BR-A	GS	3.46429	446	26.8	419.2	93.991	31	19.2	50.2	35.2	19	54.2	-4	-7.96813
51	0	59	Male	0	Ph	T3	0	IIA	R	R	GS	6.53571	709.1	14.3	694.8	97.9834	26.9	14.8	41.7	26.1	14.3	40.4	1.3	3.11751
52	1	63	Male	0	Ph	T3	0	IIA	R	R	GEM	3.39286	58.8	28.8	30	51.0204	31.2	27.5	58.7	38.1	30.3	68.4	-9.7	-16.5247
53	1	71	Male	1	Ph	T3	0	IIA	R	R	GS	3.21429	75	38.8	36.2	48.2667	23.5	23	46.5	23	17.2	40.2	6.3	13.5484
54	1	67	Male	0	Ph	T3	0	IIA	BR-A	BR-PV	GS	6	161.1	30.6	130.5	81.0056	38.3	33.9	72.2	25.4	20.6	46	26.2	36.2881
55	0	51	Female	0	Ph	T4	0	III	BR-A	BR-A	GS	3.82143	886.2	174.5	711.7	80.3092	37.5	22.2	59.7	34.1	22.8	56.9	2.8	4.69012
56	1	74	Female	0	Ph	T4	0	III	BR-A	BR-A	GS	7.67857	1165.6	22.1	1143.5	98.104	35.6	26.3	61.9	21.6	15.6	37.2	24.7	39.9031
57	1	75	Female	1	Ph	T4	0	III	BR-A	BR-A	GEM	3.39286	32.8	33.9	-1.1	-3.35366	24.6	18.8	43.4	18.5	10.9	29.4	14	32.2581
58	0	64	Male	0	Pt	T4	0	III	UR-LA	UR-LA	GS	15.2857	363.1	81	282.1	77.6921	50.7	29.6	80.3	34.5	16.6	51.1	29.2	36.3636
59	0	69	Female	0	Ph	T4	0	III	BR-A	BR-A	GS	3	60.1	29.5	30.6	50.9151	36.8	27.6	64.4	20.8	15.2	36	28.4	44.0994
60	1	69	Male	2	Pb	T4	0	III	BR-A	BR-A	GS	4.92857	969.1	127.3	841.8	86.8641	19.4	18.9	38.3	17.2	15.8	33	5.3	13.8381
61	1	76	Female	1	Ph	T3	0	IIA	R	R	GS	3.03571	83.3	8.4	74.9	89.916	26.4	18.8	45.2	22.2	17.3	39.5	5.7	12.6106
62	0	56	Male	0	Ph	T3	0	IIA	R	R	GS	3.25	591.8	69.9	521.9	88.1886	14.2	12.1	26.3	20.6	11.9	32.5	-6.2	-23.5741
63	0	73	Female	0	Ph	T3	1	IIB	BR-PV	BR-PV	GS	2.89286	29.7	28.6	1.1	3.7037	32.4	23.7	56.1	27.2	18.4	45.6	10.5	18.7166
64	1	73	Female	0	Pb	T4	0	III	UR-LA	UR-LA	GS	5.42857	903.4	106.9	796.5	88.1669	33.5	25.6	59.1	26	24.8	50.8	8.3	14.044
65	1	68	Male	1	Pt	T2	0	IB	R	R	GS	3.75	443.4	688.5	-245.1	-55.2774	30.8	22.7	53.5	26.7	21.5	48.2	5.3	9.90654
66	0	65	Female	0	Ph	T4	0	III	UR-LA	UR-LA	GEM	2.96429	105.6	44.1	61.5	58.2386	33.4	21.9	55.3	28.6	21.2	49.8	5.5	9.94575
67	0	59	Female	0	Pb	T4	0	III	UR-LA	UR-LA	GS	4.35714	301.7	27.4	274.3	90.9181	24.5	22.4	46.9	25.5	22.7	48.2	-1.3	-2.77186
68	0	70	Male	0	Ph	T3	0	IIA	BR-PV	BR-PV	GS	3.82143	64.3	15.9	48.4	75.2722	27	20.6	47.6	15.5	15	30.5	17.1	35.9244
69	1	58	Male	0	Ph	T4	0	III	UR-LA	BR-A	GEM	3.14286	27.6	11.7	15.9	57.6087	39.6	22	61.6	39.4	15.4	54.8	6.8	11.039
70	0	65	Male	1	Ph	T3	0	IIA	R	R	GS	3.21429	90.5	15.7	74.8	82.6519	22.6	16.7	39.3	12	10.9	22.9	16.4	41.7303
71	0	73	Female	1	Ph	T3	1	IIB	UR-LA	UR-LA	GEM	3.42857	55.2	33.1	22.1	40.0362	25.6	23.3	48.9	23.1	19.7	42.8	6.1	12.4744
72	1	67	Male	1	Ph	T3	1	IIB	BR-PV	BR-PV	GS	3.21429	131.8	117	14.8	11.2291	49.3	38.2	87.5	20.8	18.8	39.6	47.9	54.7429
73	1	84	Female	1	Ph	T3	0	IIA	R	R	GS	7	6058.1	64.5	5993.6	98.9353	30.1	18.8	48.9	20.7	16.6	37.3	11.6	23.7219
74	0	59	Male	0	Ph	T3	0	IIA	R	R	GS	5.67857	1	1	0	0	17.3	13.8	31.1	11.5	8.2	19.7	11.4	36.6559
75	0	70	Male	0	Pt	T4	0	III	R	BR-A	GEM	2.92857	80.8	41.2	39.6	49.0099	26.5	17.6	44.1	34	21.6	55.6	-11.5	-26.0771
76	1	66	Male	0	Pt	T4	1	III	UR-LA	UR-LA	GS	5.32143	2734.1	85.2	2648.9	96.8838	55.6	45.4	101	44.4	38.7	83.1	17.9	17.7228
77	0	69	Male	0	Pb	T4	0	III	UR-LA	UR-LA	GS	6.28571	22.7	8.8	13.9	61.2335	24.6	14.8	39.4	14.4	13.2	27.6	11.8	29.9492
78	0	52	Male	1	Ph	T3	0	IIA	R	R	GEM	2.32143	22.8	32	-9.2	-40.3509	40.5	25	65.5	32.4	17	49.4	16.1	24.5802
79	1	67	Female	1	Ph	T4	0	III	UR-LA	BR-A	GEM	2.78571	32.4	21	11.4	35.1852	40.6	37.3	77.9	33.2	23.9	57.1	20.8	26.7009
80	0	69	Female	0	Ph	T4	0	III	UR-LA	UR-LA	GS	11.5357	9.7	13.1	-3.4	-35.0515	27.5	16.7	44.2	31.4	18.4	49.8	-5.6	-12.6697
81	1	52	Female	0	Pb	T3	0	IIA	BR-PV	BR-PV	GS	3.5	153	116.1	36.9	24.1176	23	14.6	37.6	18.9	11.3	30.2	7.4	19.6809
82	0	71	Male	0	Ph	T3	0	IIA	R	R	GS	3.5	181.5	24.7	156.8	86.3912	22.2	18.9	41.1	21	16.3	37.3	3.8	9.24574
83	0	76	Male	1	Ph	T3	0	IIA	R	R	GEM	2.57143	29.8	17.7	12.1	40.604	21.5	14	35.5	21.6	17.2	38.8	-3.3	-9.29577
84	1	45	Female	0	Pt	T4	0	III	UR-LA	UR-LA	GEM	2.85714	775.4	110.1	665.3	85.8009	51.4	31.1	82.5	47	25.5	72.5	10	12.1212
85	0	75	Male	1	Ph	T3	0	IIA	R	R	GEM	3.71429	118.9	19.2	99.7	83.852	20.3	14.4	34.7	14.7	12.1	26.8	7.9	22.7666
86	0	69	Male	0	Ph	T4	0	III	BR-A	BR-A	GS	3.60714	475.1	35.1	440	92.6121	23.5	11	34.5	27	11.7	38.7	-4.2	-12.1739
87	0	75	Male	0	Ph	T4	0	III	UR-LA	UR-LA	GEM	4.14286	1	1	0	0	17.2	16.5	33.7	20.3	13.2	33.5	0.2	0.593472
88	1	65	Female	1	Ph	T4	1	III	BR-A	UR-LA	GS	4.42857	102.4	32.5	69.9	68.2617	36.4	28.8	65.2	39.9	23.8	63.7	1.5	2.30061
89	0	70	Male	0	Ph	T3	1	IIB	R	R	GS	3.21429	526.3	54.7	471.6	89.6067	69.9	55.4	125.3	45.3	35	80.3	45	35.9138
90	0	68	Male	1	Ph	T4	0	III	BR-PV	BR-A	GEM	3.17857	2463	148.8	2314.2	93.9586	28.9	19.3	48.2	35.2	20.7	55.9	-7.7	-15.9751
91	0	54	Female	0	Ph	T4	0	III	UR-LA	UR-LA	GS	13.3929	2222.7	30.8	2191.9	98.6143	39.4	33.8	73.2	29.5	15.1	44.6	28.6	39.071
92	0	60	Male	0	Ph	T4	0	III	BR-A	BR-A	GS	3.78571	1	1	0	0	35.9	23.2	59.1	45.9	35.7	81.6	-22.5	-38.0711
93	0	69	Female	1	Ph	T2	1	IIB	R	R	GS	4.28571	26.1	21.5	4.6	17.6245	23.8	22.5	46.3	21.8	18.6	40.4	5.9	12.743
94	0	64	Male	1	Ph	T3	0	IIA	BR-A	BR-A	GS	3.85714	21.1	22.4	-1.3	-6.16114	25.8	22.7	48.5	20.8	14.7	35.5	13	26.8041
95	0	64	Male	0	Ph	T4	0	III	BR-A	BR-A	GS	8.21429	2503.6	24.8	2478.8	99.0094	24.4	16.4	40.8	34.8	26.3	61.1	-20.3	-49.7549
96	0	73	Male	0	Ph	T4	0	III	UR-LA	UR-LA	GS	10.6071	274.3	32.9	241.4	88.0058	27.4	26.6	54	29.7	28.1	57.8	-3.8	-7.03704
97	1	73	Female	3	Ph	T3	0	IIA	BR-PV	BR-PV	GS	3.60714	14.5	6.9	7.6	52.4138	31.8	30.6	62.4	31.2	26.9	58.1	4.3	6.89103
98	0	79	Male	1	Ph	T3	0	IIA	UR-LA	UR-LA	GEM	2.53571	17268.9	2406.3	14862.6	86.0657	41.8	38.1	79.9	54.5	43.3	97.8	-17.9	-22.403
99	0	57	Female	0	Ph	T4	0	III	BR-A	BR-A	GEM	4.46429	1878	64	1814	96.5921	40.1	28.4	68.5	22.3	19.8	42.1	26.4	38.5401
100	0	68	Male	1	Pb	T4	0	III	BR-A	UR-LA	GS	6.89286	54.6	6.1	48.5	88.8278	36.4	27.3	63.7	31.5	30	61.5	2.2	3.45369
101	0	68	Male	0	Ph	T4	1	III	UR-LA	UR-LA	GS	11.1429	71.6	202.8	-131.2	-183.24	30.5	30.2	60.7	27.1	23	50.1	10.6	17.4629
102	1	72	Male	0	Ph	T4	0	III	UR-LA	UR-LA	GS	7.14286	197.7	9.2	188.5	95.3465	28.6	19.9	48.5	26.4	18.1	44.5	4	8.24742
103	0	84	Male	0	Pt	T3	0	IIA	R	R	GS	2.71429	3061.7	243.5	2818.2	92.0469	44.9	33.5	78.4	35.4	21	56.4	22	28.0612
104	0	72	Male	0	Ph	T2	0	IB	R	R	GS	6.71429	5665.7	54.6	5611.1	99.0363	32	28.3	60.3	30.4	25.8	56.2	4.1	6.79934
105	0	51	Female	0	Ph	T3	0	IIA	R	R	GS	3.75	56.2	23.1	33.1	58.8968	30.7	24.8	55.5	30.8	14.9	45.7	9.8	17.6577
106	0	73	Female	1	Ph	T3	0	IIA	R	R	GEM	2.96429	283.6	261.8	21.8	7.68688	15.6	15.6	31.2	14.5	8.7	23.2	8	25.641
107	1	77	Male	0	Pt	T3	0	IIA	R	R	GEM	2.92857	13.2	11.6	1.6	12.1212	18.4	18.4	36.8	11.3	9.1	20.4	16.4	44.5652
108	1	62	Male	1	Ph	T3	0	IIA	R	R	GEM	2.78571	274.4	118.4	156	56.8513	24.9	16.8	41.7	22.9	18.5	41.4	0.3	0.719424
109	0	63	Female	0	Ph	T3	0	IIA	R	R	GS	4.17857	18.8	33.8	-15	-79.7872	19.8	12.6	32.4	19.7	15.8	35.5	-3.1	-9.5679
110	1	74	Female	0	Ph	T3	0	IIA	BR-A	UR-LA	GS	3.17857	119	46.7	72.3	60.7563	19.3	19.2	38.5	29.1	28.4	57.5	-19	-49.3506
111	0	72	Male	1	Ph	T3	0	IIA	BR-PV	R	GS	5.03571	2371.3	110.3	2261	95.3485	36.1	23.6	59.7	35.1	16.1	51.2	8.5	14.2379
112	1	59	Female	0	Ph	T4	1	III	UR-LA	UR-LA	GEM	2.75	66.9	32.1	34.8	52.0179	32.7	21.6	54.3	30.2	21.2	51.4	2.9	5.3407
113	0	68	Male	0	Ph	T4	1	III	UR-LA	UR-LA	GS	4.21429	227.8	16.7	211.1	92.669	45.2	25.4	70.6	41.3	25.9	67.2	3.4	4.81586
114	1	67	Female	2	Ph	T4	0	III	UR-LA	UR-LA	GS	3.71429	24.3	6	18.3	75.3086	23.8	18.7	42.5	26.3	12.4	38.7	3.8	8.94118
115	1	61	Female	0	Ph	T4	0	III	UR-LA	UR-LA	GS	3.82143	99.8	23	76.8	76.9539	36.4	27.9	64.3	44.8	28.1	72.9	-8.6	-13.3748
116	0	68	Female	0	Ph	T3	0	IIA	BR-PV	BR-PV	GEM	2.5	2231.4	1315.6	915.8	41.0415	38.5	32.5	71	37.9	33.8	71.7	-0.7	-0.985915
117	0	74	Male	0	Ph	T3	0	IIA	R	R	GS	5.25	22.8	21	1.8	7.89474	30.8	15.3	46.1	22.2	18.3	40.5	5.6	12.1475
118	0	56	Male	1	Ph	T3	0	IIA	BR-PV	R	GS	4.71429	125.4	32.3	93.1	74.2424	24.1	18.3	42.4	22.7	18	40.7	1.7	4.00943
119	1	68	Female	0	Ph	T4	1	III	UR-LA	UR-LA	GS	8.32143	3892.6	89.7	3802.9	97.6956	58.5	45.7	104.2	25.3	15.1	40.4	63.8	61.2284
120	1	75	Female	1	Pt	T3	0	IIA	R	BR-A	GS	3.42857	768	502.6	265.4	34.5573	37.2	27.1	64.3	39.6	28.9	68.5	-4.2	-6.53188
121	0	62	Male	0	Pt	T3	0	IIA	R	R	GEM	4.14286	1	1	0	0	30.8	21.1	51.9	36.9	17.6	54.5	-2.6	-5.00963
122	0	63	Male	1	Ph	T3	0	IIA	R	R	GEM	2.82143	134.2	13.7	120.5	89.7914	36	29.2	65.2	18.6	16.7	35.3	29.9	45.8589
123	0	56	Male	0	Ph	T3	0	IIA	R	R	GS	3.17857	214	41.2	172.8	80.7477	25.7	24.3	50	25.8	21.7	47.5	2.5	5
124	0	55	Female	0	Ph	T3	0	IIA	R	R	GS	3.67857	186.9	42.4	144.5	77.3141	28.4	26.6	55	20.3	17.2	37.5	17.5	31.8182
125	1	68	Female	0	Ph	T3	0	IIA	UR-LA	BR-PV	GS	4.28571	8.7	4.7	4	45.977	40.9	30.9	71.8	19.7	17.8	37.5	34.3	47.7716
126	0	76	Male	0	Pb	T4	1	III	UR-LA	UR-LA	GS	2.92857	40.7	47.4	-6.7	-16.4619	21.9	15.2	37.1	18.2	11.5	29.7	7.4	19.9461
127	0	71	Male	0	Pb	T4	0	III	UR-LA	UR-LA	GS	17.1786	33	24.5	8.5	25.7576	29	18.4	47.4	14.4	9.7	24.1	23.3	49.1561
128	1	66	Male	0	Ph	T4	1	III	UR-LA	UR-LA	GS	7.21429	168.6	25.9	142.7	84.6382	35.6	27.4	63	37.9	26	63.9	-0.9	-1.42857
129	0	59	Male	0	Pb	T3	0	IIA	BR-A	BR-A	GEM	3.42857	70.5	32.5	38	53.9007	40	32	72	34.5	23.6	58.1	13.9	19.3056
130	0	68	Female	0	Ph	T4	0	III	UR-LA	UR-LA	GS	7.64286	887.1	17.1	870	98.0724	40	17.4	57.4	20.4	15.4	35.8	21.6	37.6307
131	1	57	Male	1	Ph	T4	0	III	BR-A	UR-LA	GS	3.21429	6.5	6.7	-0.2	-3.07692	34.6	28.9	63.5	25.7	21.9	47.6	15.9	25.0394
132	1	64	Female	1	Ph	T3	0	IIA	BR-PV	BR-PV	GEM	2.25	11.6	7.1	4.5	38.7931	25.5	23.3	48.8	19.3	17.6	36.9	11.9	24.3852
133	0	76	Female	1	Ph	T4	0	III	UR-LA	UR-LA	GS	8.46429	23	7.8	15.2	66.087	37.1	26.7	63.8	33	21	54	9.8	15.3605
134	0	58	Female	1	Ph	T3	0	IIA	R	BR-PV	GS	4.92857	77	37.3	39.7	51.5584	42.7	20.2	62.9	32	21.9	53.9	9	14.3084
135	0	76	Male	1	Pb	T4	0	III	UR-LA	UR-LA	GS	4.67857	1884.4	199.6	1684.8	89.4078	36.6	19.2	55.8	18	11.7	29.7	26.1	46.7742
136	0	70	Female	0	Ph	T4	1	III	BR-A	BR-A	GS	4.96429	1072.5	12.3	1060.2	98.8531	32.3	23.8	56.1	36.4	24.2	60.6	-4.5	-8.02139
137	0	72	Female	0	Ph	T4	0	III	BR-A	BR-A	GS	5.82143	192	15.5	176.5	91.9271	26.2	24.3	50.5	22.1	20.3	42.4	8.1	16.0396
138	0	63	Female	0	Ph	T3	1	IIB	R	R	GEM	2.46429	104.5	22.2	82.3	78.756	14	9.4	23.4	11.2	8.5	19.7	3.7	15.812
139	1	65	Female	0	Pt	T4	0	III	UR-LA	UR-LA	GEM	3.25	38.3	10.1	28.2	73.6292	51.8	34.9	86.7	46.2	25.7	71.9	14.8	17.0704
140	1	63	Male	0	Ph	T4	0	III	BR-A	UR-LA	GS	3.25	348	133.5	214.5	61.6379	35.3	30.4	65.7	38.7	31.9	70.6	-4.9	-7.45814
141	1	67	Male	1	Ph	T4	0	III	UR-LA	UR-LA	GS	11.25	34	8.4	25.6	75.2941	40.9	29.3	70.2	32.3	22.3	54.6	15.6	22.2222
142	1	73	Male	1	Pt	T3	1	IIB	R	R	GEM	2.60714	241.6	328	-86.4	-35.7616	28.7	17.3	46	23.9	16.8	40.7	5.3	11.5217
143	1	68	Male	1	Ph	T4	0	III	BR-A	BR-A	GS	4	48.5	12.9	35.6	73.4021	28.2	20	48.2	20.7	16.5	37.2	11	22.8216
144	1	66	Female	0	Ph	T4	0	III	UR-LA	UR-LA	GEM	3.17857	143.7	124	19.7	13.7091	26.9	24.3	51.2	29.9	23.3	53.2	-2	-3.90625
145	0	67	Male	0	Ph	T4	0	III	UR-LA	UR-LA	GS	10	336.9	14	322.9	95.8445	24.2	13.9	38.1	30.1	22.4	52.5	-14.4	-37.7953
146	1	67	Male	0	Ph	T3	0	IIA	BR-PV	BR-PV	GS	3.53571	173	16.6	156.4	90.4046	24.7	19.2	43.9	30.4	27.1	57.5	-13.6	-30.9795
147	1	40	Female	0	Ph	T3	0	IIA	R	R	GS	3.78571	1157.4	224.8	932.6	80.5772	40.2	28	68.2	35.8	25.3	61.1	7.1	10.4106
148	1	80	Female	1	Ph	T3	0	IIA	R	R	GEM	8.39286	218.6	98.3	120.3	55.032	36.8	25.1	61.9	21.2	17.8	39	22.9	36.9952
149	1	66	Male	1	Pt	T4	1	III	UR-LA	UR-LA	GEM	3.32143	975.4	310	665.4	68.2182	60.2	25.8	86	60.2	25.8	86	0	0
150	1	73	Male	0	Ph	T4	0	III	BR-A	BR-A	GS	2.92857	503	61.6	441.4	87.7535	30.3	26.9	57.2	45.7	34.6	80.3	-23.1	-40.3846
151	0	78	Male	2	Ph	T3	0	IIA	BR-PV	BR-PV	GS	3.78571	337	18.5	318.5	94.5104	38.8	28.3	67.1	28.4	18.3	46.7	20.4	30.4024
152	0	85	Male	1	Ph	T3	0	IIA	R	R	GS	3.42857	47.5	13.2	34.3	72.2105	26	19.5	45.5	26.1	20.1	46.2	-0.7	-1.53846
153	0	56	Male	0	Ph	T4	0	III	UR-LA	UR-LA	GEM	2.85714	186.9	145.4	41.5	22.2044	28.6	20.5	49.1	22.3	18.2	40.5	8.6	17.5153
154	1	74	Male	1	Pt	T4	0	III	UR-LA	BR-A	GEM	3	244.9	508.7	-263.8	-107.717	25.3	14.7	40	35.3	15	50.3	-10.3	-25.75
155	0	66	Female	0	Ph	T4	0	III	UR-LA	UR-LA	GS	7.07143	1705.8	70.2	1635.6	95.8846	36	22.9	58.9	22.5	16.8	39.3	19.6	33.2767
156	0	72	Male	0	Pt	T4	0	III	UR-LA	UR-LA	GS	3.71429	1	1	0	0	43.7	30.7	74.4	42.1	31.6	73.7	0.7	0.94086
157	0	52	Male	0	Ph	T3	0	IIA	BR-PV	BR-PV	GS	3.60714	84.5	11.9	72.6	85.9172	32.7	22	54.7	32.8	22.8	55.6	-0.9	-1.64534
158	0	79	Female	0	Ph	T4	0	III	UR-LA	UR-LA	GS	4.71429	12.8	13.1	-0.3	-2.34375	33.5	18.7	52.2	26.1	24.6	50.7	1.5	2.87356
159	0	51	Male	0	Ph	T3	0	IIA	R	R	GEM	2.5	95.1	22	73.1	76.8665	25.2	18.4	43.6	22.9	12.7	35.6	8	18.3486
160	1	63	Male	0	Pt	T4	0	III	UR-LA	UR-LA	GS	3.17857	129.9	70.4	59.5	45.8045	70.4	22.2	92.6	82	25.8	107.8	-15.2	-16.4147
161	0	63	Male	1	Ph	T3	0	IIA	R	BR-A	GEM	3.10714	362.5	35.5	327	90.2069	35.5	29.9	65.4	32.5	30.2	62.7	2.7	4.12844
162	0	60	Female	1	Pb	T3	0	IIA	BR-PV	BR-A	GEM	2.60714	316.4	140.1	176.3	55.7206	38.9	18.2	57.1	36.7	15.9	52.6	4.5	7.88091
163	0	56	Male	1	Ph	T3	1	IIB	BR-PV	BR-PV	GEM	3.82143	659.6	22.9	636.7	96.5282	35.2	23.2	58.4	24.2	14.1	38.3	20.1	34.4178
164	1	74	Female	1	Ph	T3	0	IIA	R	UR-LA	GS	3.78571	115.4	8.6	106.8	92.5477	36	27	63	36.6	32.1	68.7	-5.7	-9.04762
165	1	58	Male	0	Ph	T4	1	III	UR-LA	UR-LA	GEM	4.03571	1167.8	375.2	792.6	67.8712	32.1	21.1	53.2	24	19.5	43.5	9.7	18.2331
166	1	68	Female	0	Ph	T3	0	IIA	BR-PV	BR-PV	GS	3.42857	176	31	145	82.3864	34	29.9	63.9	18.2	16.6	34.8	29.1	45.5399
167	0	69	Male	1	Ph	T3	1	IIB	BR-PV	BR-PV	GEM	2.89286	170	43.6	126.4	74.3529	17.1	16	33.1	14.8	13.5	28.3	4.8	14.5015
168	0	61	Male	0	Pt	T4	0	III	UR-LA	UR-LA	GEM	1.82143	110.2	135.7	-25.5	-23.1397	43.4	35.9	79.3	45.8	30.6	76.4	2.9	3.657
169	1	86	Female	0	Ph	T3	1	IIB	R	R	GEM	2.64286	1982.1	124.6	1857.5	93.7137	41.7	29.7	71.4	28.9	18.3	47.2	24.2	33.8936
170	1	47	Male	1	Ph	T3	1	IIB	BR-PV	UR-LA	GEM	2.35714	458	249.3	208.7	45.5677	29.5	23.5	53	27.9	22.3	50.2	2.8	5.28302
171	0	83	Male	0	Pb	T3	0	IIA	R	R	GEM	3.21429	76.2	16.1	60.1	78.8714	21.5	19.9	41.4	18.9	15.5	34.4	7	16.9082
172	0	82	Female	1	Ph	T3	0	IIA	BR-PV	BR-PV	GEM	1.46429	816.4	497.4	319	39.074	33.5	21.4	54.9	37.5	22.1	59.6	-4.7	-8.56102
173	1	49	Male	0	Ph	T3	0	IIA	R	R	GS	3.60714	5.4	112.7	-107.3	-1987.04	27.7	20.3	48	27.9	18.4	46.3	1.7	3.54167
174	1	69	Male	1	Ph	T4	1	III	UR-LA	UR-LA	GEM	2.64286	88	134.1	-46.1	-52.3864	34.6	20.9	55.5	27.9	17	44.9	10.6	19.0991
175	1	61	Male	0	Pb	T4	0	III	UR-LA	UR-LA	GS	10.8214	1032.1	62.7	969.4	93.925	41.3	40.6	81.9	31	30	61	20.9	25.5189
176	1	61	Male	0	Ph	T4	1	III	UR-LA	UR-LA	GEM	2.35714	237.3	89.8	147.5	62.1576	33.7	28.4	62.1	30.1	15.5	45.6	16.5	26.57
177	0	78	Male	1	Ph	T3	0	IIA	R	R	GEM	2.96429	369.2	77.7	291.5	78.9545	25.4	21.2	46.6	25.7	17.9	43.6	3	6.43777
178	0	41	Male	0	Ph	T3	1	IIB	BR-PV	BR-PV	GS	2.85714	63.3	7.7	55.6	87.8357	40.7	28.1	68.8	31.8	27.4	59.2	9.6	13.9535
179	1	65	Female	1	Pt	T4	0	III	UR-LA	UR-LA	GS	4.03571	286.6	150.1	136.5	47.6274	18.1	16.8	34.9	17.6	15.3	32.9	2	5.73066
180	1	71	Male	0	Ph	T4	1	III	UR-LA	UR-LA	GEM	2.71429	661.4	78.8	582.6	88.0859	36.9	20.8	57.7	32.2	23.9	56.1	1.6	2.77296
181	1	76	Male	0	Ph	T3	0	IIA	BR-PV	BR-PV	GS	3.64286	862	34.2	827.8	96.0325	46.3	44.3	90.6	41.5	35.6	77.1	13.5	14.9007
182	0	49	Male	0	Ph	T4	0	III	UR-LA	UR-LA	GS	4.03571	0.2	0.1	0.1	50	37.7	25.1	62.8	36.5	21.4	57.9	4.9	7.80255
183	0	71	Male	0	Ph	T4	1	III	UR-LA	UR-LA	GS	3.39286	156.4	43.1	113.3	72.4425	73.9	33	106.9	72.6	32.1	104.7	2.2	2.058
184	0	66	Male	0	Ph	T4	0	III	BR-A	BR-A	GS	4	1.1	1.1	0	0	31.6	23.2	54.8	24.9	22.7	47.6	7.2	13.1387
185	1	62	Female	0	Pb	T4	0	III	UR-LA	UR-LA	GEM	3.53571	1211	126.8	1084.2	89.5293	29.2	21.4	50.6	23	17.9	40.9	9.7	19.17
186	1	77	Male	1	Ph	T3	0	IIA	BR-PV	BR-PV	GEM	3.07143	316.5	122.7	193.8	61.2322	32.6	25.6	58.2	44.9	29	73.9	-15.7	-26.9759
187	0	78	Female	1	Ph	T4	1	III	UR-LA	UR-LA	GS	3.67857	3666.5	88.4	3578.1	97.589	37.1	31.5	68.6	27.9	17.9	45.8	22.8	33.2362
188	1	68	Male	0	Ph	T3	0	IIA	R	R	GS	3.57143	9127	387	8740	95.7598	34.1	29.1	63.2	27.6	21.2	48.8	14.4	22.7848
189	0	69	Male	1	Ph	T4	0	III	UR-LA	UR-LA	GEM	3.42857	61.8	41.1	20.7	33.4951	6.9	6.3	13.2	11.9	8.2	20.1	-6.9	-52.2727
190	1	52	Male	0	Ph	T4	1	III	UR-LA	UR-LA	GEM	2.92857	348.2	29	319.2	91.6715	19.5	18.4	37.9	16.3	11.5	27.8	10.1	26.6491
191	0	55	Male	1	Ph	T4	0	III	UR-LA	UR-LA	GS	4.21429	289.1	22	267.1	92.3902	33.4	24.5	57.9	21.2	19.2	40.4	17.5	30.2245
192	0	44	Male	0	Pb	T4	0	III	UR-LA	UR-LA	GEM	2.57143	9.8	10.6	-0.8	-8.16327	40	22	62	37.5	17.4	54.9	7.1	11.4516
193	0	60	Male	0	Ph	T4	0	III	BR-A	UR-LA	GS	3.21429	108.3	52.2	56.1	51.8006	32	25.2	57.2	31.5	25.7	57.2	0	0
194	1	68	Female	0	Pb	T4	0	III	UR-LA	UR-LA	GS	3.46429	0.1	1	-0.9	-900	34.9	30.7	65.6	24.4	18.2	42.6	23	35.061
195	0	67	Male	0	Ph	T3	0	IIA	BR-PV	BR-PV	GS	3.96429	391.1	252.6	138.5	35.4129	39.5	36.1	75.6	35.8	29.2	65	10.6	14.0212
196	0	72	Male	0	Ph	T3	0	IIA	BR-PV	BR-PV	GEM	2.60714	38.6	26.4	12.2	31.6062	13.8	13.3	27.1	15.2	13.7	28.9	-1.8	-6.64207
197	1	77	Male	1	Pb	T4	1	III	UR-LA	UR-LA	GEM	2.92857	705.6	158.9	546.7	77.4802	26.4	20.2	46.6	24.9	23.9	48.8	-2.2	-4.72103
198	0	76	Male	2	Pt	T4	0	III	UR-LA	UR-LA	GS	3.21429	52	31.3	20.7	39.8077	32.9	23.2	56.1	35.3	29.3	64.6	-8.5	-15.1515
199	0	74	Male	0	Ph	T4	0	III	UR-LA	UR-LA	GS	3.35714	14.2	14.2	0	0	36.8	23.1	59.9	41.4	23.3	64.7	-4.8	-8.01336
200	0	77	Male	0	Ph	T3	0	IIA	UR-LA	UR-LA	GS	4.10714	7.8	11.6	-3.8	-48.7179	24.1	17.6	41.7	20.6	18.5	39.1	2.6	6.23501
201	1	67	Female	0	Ph	T4	0	III	UR-LA	UR-LA	GEM	4.64286	309.9	116.4	193.5	62.4395	41.7	27.5	69.2	50.6	37.9	88.5	-19.3	-27.8902
202	1	73	Male	0	Ph	T4	1	III	UR-LA	UR-LA	GEM	2.85714	177.4	126.5	50.9	28.6922	28.1	23.6	51.7	28.8	16.7	45.5	6.2	11.9923
203	1	52	Male	1	Pb	T4	0	III	UR-LA	UR-LA	GS	11.5357	101.9	86.1	15.8	15.5054	43.2	27.5	70.7	27.6	20.5	48.1	22.6	31.9661

## Sheet: Table 2 (2)
case no.	Early recurrence after surgery; yes: 1, no: 0	serum albumin before CRT (g/dL)	WBC before CRT	Neutrophil before CRT	Lymphocytes before CRT	NLR before CRT	PNI before CRT	serum albumin after CRT (g/dL)	WBC after CRT	Neutrophil after CRT	Lymphocytes after CRT	NLR after CRT	PNI after CRT
1	0	3.6	5420	2480	1540	1.61039	43.7	3.3	4250	2110	450	4.68889	35.25
2	0	3	6830	4980	1230	4.04878	36.15	2.7	11150	4950	1460	3.39041	34.3
3	1	3.5	3660	2310	1080	2.13889	40.4	3.6	3640	1970	1080	1.82407	41.4
4	1	3.3	3070	1280	1000	1.28	38	3.3	4970	2350	1180	1.99153	38.9
5	0	3.2	3210	2060	720	2.86111	35.6	3.8	3080	1930	740	2.60811	41.7
6	0	3.2	9000	6270	1430	4.38462	39.15	3.1	6700	3690	1560	2.36538	38.8
7	0	4	5640	3000	2050	1.46341	50.25	4.2	8160	5680	1230	4.61789	48.15
8	1	3.2	5110	3610	830	4.3494	36.15	4.2	5640	4110	920	4.46739	46.6
9	0	3.5	5730	3330	1750	1.90286	43.75	3.4	8090	5670	1290	4.39535	40.45
10	0	3.9	4120	1950	1670	1.16766	47.35	4.2	6200	4430	990	4.47475	46.95
11	0	3.9	4530	1950	1330	1.46617	45.65	4.3	6410	4050	1680	2.41071	51.4
12	0	4	4900	3160	1420	2.22535	47.1	3.9	4590	2710	1440	1.88194	46.2
13	0	3	7990	5610	1650	3.4	38.25	3.6	5220	3100	1560	1.98718	43.8
14	0	3.7	5590	3740	1230	3.04065	43.15	3.4	7650	5000	1420	3.52113	41.1
15	1	4.2	5250	3280	1580	2.07595	49.9	4	6320	4470	960	4.65625	44.8
16	1	4.4	1046	6670	2960	2.25338	58.8	4.2	11200	9900	670	14.7761	45.35
17	0	4.1	8130	4440	3060	1.45098	56.3	3.8	5940	3160	1770	1.78531	46.85
18	1	4.1	7250	5560	1240	4.48387	47.2	3.8	6000	4070	1140	3.57018	43.7
19	0	3.6	4960	2250	2090	1.07656	46.45	3.6	3110	1690	650	2.6	39.25
20	1	4.2	8660	6040	1950	3.09744	51.75	3.1	4960	2630	1710	1.53801	39.55
21	0	4.8	4550	2880	1220	2.36066	54.1	4.3	4140	2860	940	3.04255	47.7
22	0	4.2	4750	3040	1290	2.35659	48.45	4.1	4770	2690	1450	1.85517	48.25
23	1	3.6	7250	6150	450	13.6667	38.25	3.3	3380	2170	600	3.61667	36
24	0	3.7	4980	3230	1250	2.584	43.25	3.4	4690	3550	630	5.63492	37.15
25	1	3.7	4710	3120	1280	2.4375	43.4	4	4990	3620	620	5.83871	43.1
26	0	4.7	5890	4050	1520	2.66447	54.6	4.2	5090	3390	1060	3.19811	47.3
27	0	3.9	6170	3850	1750	2.2	47.75	3.6	6640	2780	3210	0.866044	52.05
28	1	4.6	6190	4670	1110	4.20721	51.55	3.4	5820	3770	950	3.96842	38.75
29	1	4.2	6310	4020	1750	2.29714	50.75	3.9	6490	4130	1750	2.36	47.75
30	1	4.3	4410	3130	1140	2.74561	48.7	4	4960	3150	1230	2.56098	46.15
31	0	3.2	8870					4.5	4960	3710	780	4.75641	48.9
32	1	4.3	6690	4760	1150	4.13913	48.75	3.3	7910	5640	1620	3.48148	41.1
33	0	3.8	3300	1330	1550	0.858065	45.75	3.8	3360	1590	1350	1.17778	44.75
34	1	3.3	4960	3920	540	7.25926	35.7	3.7	3090	1850	790	2.34177	40.95
35	0	3.6	2940	1430	1000	1.43	41	4.2	3700	2680	600	4.46667	45
36	0	3.1	4640	2890	1210	2.38843	37.05	4.1	5550	4440	660	6.72727	44.3
37	0	4	6710	4280	1770	2.41808	48.85	3.8	5260	3960	1180	3.35593	43.9
38	1	3.8	7400	4190	2360	1.77542	49.8	4.2	6850	4420	1620	2.7284	50.1
39	0	4.5	4120	2350	1440	1.63194	52.2	4.2	4470	2870	1000	2.87	47
40	0	4.6	6050	3630	2070	1.75362	56.35	4.4	4050	2750	950	2.89474	48.75
41	1	4	5150	3210	1510	2.12583	47.55	4.1	4320	2910	840	3.46429	45.2
42	0	3.5	5590	3940	1130	3.48673	40.65	3.3	4580	3500	600	5.83333	36
43	0	3.6	4210	2110	1050	2.00952	41.25	3.8	5470	4170	550	7.58182	40.75
44	1	4.3	5070	3530	1260	2.80159	49.3	4.1	3400	2550	610	4.18033	44.05
45	1	4.2	5910	3830	1640	2.33537	50.2	3	5430	3700	1060	3.49057	35.3
46	1	3.9	4160	2440	1340	1.8209	45.7	3.7	5570	3880	1320	2.93939	43.6
47	0	4.1	7010	4760	1720	2.76744	49.6	4.2	6990	5520	600	9.2	45
48	0	3.9	5180	3180	1420	2.23944	46.1	3.8	8130	6830	720	9.48611	41.6
49	1	3.8	5680	2550	1490	1.71141	45.45	3.9	3860	2040	1170	1.74359	44.85
50	0	3.6	4730	2920	1230	2.37398	42.15	3.4	4930	3240	920	3.52174	38.6
51	1	4	5680	3020	1900	1.58947	49.5	4	5710	2960	1740	1.70115	48.7
52	0	4.1	3220	1770	1130	1.56637	46.65	4.3	3280	2070	680	3.04412	46.4
53	1	4.1	5210	2880	1820	1.58242	50.1	4.1	3760	2270	720	3.15278	44.6
54	1	4.6	7470	5940	1200	4.95	52	4.4	5020	3820	600	6.36667	47
55	1	3.7	6520	3890	1990	1.95477	46.95	4.3	4820	3050	1300	2.34615	49.5
56	0	3.4	6930	3630	2390	1.51883	45.95	3.8	7440	4110	2830	1.4523	52.15
57	0	4	5010	3350	1260	2.65873	46.3	3.5	6040	4250	1330	3.19549	41.65
58	0	4.4	5390	2940	2010	1.46269	54.05	3.7	4340	2840	1030	2.75728	42.15
59	0	4	6170	4150	1380	3.00725	46.9	3.7	5560	3620	1240	2.91935	43.2
60	1	4.2	6460	4580	1540	2.97403	49.7	4	3510	1790	1360	1.31618	46.8
61	0	4	8400	6380	1430	4.46154	47.15	3.9	3020	1960	700	2.8	42.5
62	1	3.6	5970	4040	930	4.34409	40.65	3.7	3760	2290	380	6.02632	38.9
63	1	4	6130	4030	1600	2.51875	48	3.5	5060	3480	1200	2.9	41
64	1	4.6	5650	3320	2000	1.66	56	4.3	6230	3830	2010	1.90547	53.05
65	0	4.4	9030	6950	1480	4.69595	51.4	3.5	5730	3990	890	4.48315	39.45
66	0	4.2	4520	2410	1430	1.68531	49.15	4.5	6550	4350	1250	3.48	51.25
67	0	4	4620	3470	860	4.03488	44.3	3.9	4830	2610	1770	1.47458	47.85
68	0	4.3	3490					4.5	4630
69	1	3.9	7450					4	4300
70	1	4.6	6350	5260	840	6.2619	50.2	4.3	4180	2870	860	3.33721	47.3
71	0	4.1	5590	2790	2410	1.15768	53.05	3.8	7160	4020	2010	2	48.05
72	0	4	3790	2700	900	3	44.5	4.2	3870	2870	610	4.70492	45.05
73	0	3.8	4090	2520	1040	2.42308	43.2	4.7	5810	4650	580	8.01724	49.9
74	0	4.2	6270	3660	2200	1.66364	53	4	7800	5710	920	6.20652	44.6
75	0	4	4580	2400	1930	1.24352	49.65	4.2	4460	2900	1070	2.71028	47.35
76	0	4	4440	2900	1200	2.41667	46	3.8	4240	2950	780	3.78205	41.9
77	1	3.8	4980	2900	1600	1.8125	46	4	5900	3940	1310	3.00763	46.55
78	1	3.9	3320	2140	750	2.85333	42.75	4.1	5610	4440	660	6.72727	44.3
79	0	4	7050	5400	3700	1.45946	58.5	4.1	6780	4570	1550	2.94839	48.75
80	1	4.1	6470	3150	2490	1.26506	53.45	3.6	4490	2840	920	3.08696	40.6
81	1	4.2	3280	1680	1280	1.3125	48.4	3.8	3200	2360	610	3.86885	41.05
82	1	4.6	7730	5880	1450	4.05517	53.25	4.3	5430	3620	1120	3.23214	48.6
83	1	3.7	6180	3910	1020	3.83333	42.1	3.9	3960	2240	1110	2.01802	44.55
84	0	4.5	5900	4110	1250	3.288	51.25	4	4110	2420	1150	2.10435	45.75
85	1	3.8	7610	5480	1230	4.45528	44.15	3.8	5290
86	0	2.9	5630	3780	1280	2.95312	35.4	3.9	4970	3350	950	3.52632	43.75
87	0	3.7	3550	2020	910	2.21978	41.55	4.2	4070	2260	1070	2.11215	47.35
88	1	4.3	4840	3570	970	3.68041	47.85	4.3	2840	1660	850	1.95294	47.25
89	1	3.9	5180	3280	1610	2.03727	47.05	3.7	2940	2280	380	6	38.9
90	1	4.6	5850	4520	930	4.86022	50.65	4.5	4820
91	1	3.7	4520	2430	1650	1.47273	45.25	3.9	4710	3290	890	3.69663	43.45
92	0	3.7	3920	2670	760	3.51316	40.8	3.8	6630	5280	680	7.76471	41.4
93	1	3.7	6180	3470	1970	1.76142	46.85	4.2	5270	2820	1890	1.49206	51.45
94	0	4.1	7770					3	3470
95	0	4.2	4530	2150	1920	1.11979	51.6	3.8	4020	2430	980	2.47959	42.9
96	1	3.3	6760	5110	1110	4.6036	38.55	4	3630	2010	970	2.07216	44.85
97	0	3.2	6170	4360	1320	3.30303	38.6	2.4	5710	4270	1000	4.27	29
98	1	3.2	3200	1630	1150	1.41739	37.75	3.9	5140	3200	1370	2.33577	45.85
99	0	3.5	4950	3840	710	5.40845	38.55
100	0	4.1	6390	4120	1660	2.48193	49.3	3.5	4390	1710	2880	0.59375	49.4
101	1	3.9	7320	4990	1920	2.59896	48.6	3.7	4070	2250	820	2.7439	41.1
102	1	3.8	3490	1680	1450	1.15862	45.25	4.5	3610	1680	1430	1.17483	52.15
103	1	4	4910	2470	1920	1.28646	49.6	4.3	4490	2540	1160	2.18966	48.8
104	0	3.9	4260	2760	1090	2.53211	44.45	4.4	5230	4070	720	5.65278	47.6
105	1	3.6	5310	2370	2370	1	47.85	4.4	4250	2580	900	2.86667	48.5
106	0	4.6	7480	5400	1600	3.375	54	4.5	4460	2850	1120	2.54464	50.6
107	0	4.2	7480	5210	1260	4.13492	48.3	3.9	5470	3450	590	5.84746	41.95
108	0		4670
109	0	4.7	5470	3720	1070	3.47664	52.35	4.7	3600	2250	760	2.96053	50.8
110	0	4.8	6340	4710	1550	3.03871	55.75	4	5370
111	1	3.6	3150	2420	1770	1.36723	44.85	3.2	8480	6940	720	9.63889	35.6
112	0	4	6140	2050	510	4.01961	42.55	3.6	4920	3540	590	6	38.95
113	0	3.9	4550	2300	1710	1.34503	47.55	3.1	3560	2120	890	2.38202	35.45
114	0	4.5	5790	3650	1170	3.11966	50.85	4.5	5450	4120	840	4.90476	49.2
115	0	4.9	5090	3230	2200	1.46818	60	4.2	5570	2700	2300	1.17391	53.5
116	1	4.4	6620	4160	1950	2.13333	53.75	4	5290	3690	1130	3.26549	45.65
117	1
118	1	4.7	6610	3190	1970	1.61929	56.85	2.1	10110	8200	890	9.21348	25.45
119	0	3.9	3640	2000	1310	1.52672	45.55	4.7	2940	1700	830	2.04819	51.15
120	0	4.5	9370	6960	1580	4.40506	52.9	4.3	4700	4100	300	13.6667	44.5
121	0	4.3	7080	4620	1860	2.48387	52.3	4.1	4350	2810	850	3.30588	45.25
122	0	3.8	5640	3250	1560	2.08333	45.8	4.1	6620	4020	1350	2.97778	47.75
123	0	4	6990	4860	1780	2.73034	48.9	4	4960	3620	980	3.69388	44.9
124	0	3.8	6060	3620	1730	2.09249	46.65	4.1	4140	2890	910	3.17582	45.55
125	1	3.5	3430	2540	540	4.7037	37.7	3.8	3930	2400	980	2.44898	42.9
126	0	4.5	4520	2400	1680	1.42857	53.4	3.8	3600	2010	930	2.16129	42.65
127	1	4.6	6670	3990	2290	1.74236	57.45	4.1	6560	3900	1780	2.19101	49.9
128	1	3	5320	2790	1970	1.41624	39.85	3.6	4090	2300	1170	1.96581	41.85
129	1	4.5	10260	7630	2040	3.7402	55.2	4.5	3890	1660	1700	0.976471	53.5
130	1	4.4	4670	3120	1320	2.36364	50.6	3.8	5770	3310	1870	1.77005	47.35
131	1	3.5	8540	7370	840	8.77381	39.2	3.8	5250	3727	735	5.07075	41.675
132	0	3.9	6100	4520	980	4.61224	43.9	3.9	6150	3920	1450	2.70345	46.25
133	1	3.4	5860	3720	1030	3.61165	39.15	3.6	4810	3000	830	3.61446	40.15
134	1	4.2	4150	2840	920	3.08696	46.6	4	3210	2090	640	3.26562	43.2
135	0	3.9	3960	2850	710	4.01408	42.55	3.9	3420	2310	580	3.98276	41.9
136	0	4.2	5760	2860	2350	1.21702	53.75	4.1	5850	3910	990	3.94949	45.95
137	0	4.1	6630	5080	1060	4.79245	46.3	3.7	3600	2440	820	2.97561	41.1
138	1	3.9	3080	1680	910	1.84615	43.55	3.8	3530	2880	430	6.69767	40.15
139	0	4	7220	3950	2490	1.58635	52.45	3.8	7070	4240	1880	2.25532	47.4
140	1	4.1	7890	5890	1120	5.25893	46.6	3.4	4980	3000	470	6.38298	36.35
141	0	3.4	6390	3830	1880	2.03723	43.4	3.9	5750	3180	1640	1.93902	47.2
142	0	3.8	5560	3320	1660	2	46.3	3.9	3410	1040	1820	0.571429	48.1
143	0	3.9	5230	1850	2570	0.719844	51.85	4.2	3590	1360	1560	0.871795	49.8
144	0	3.6	4280	2490	1030	2.41748	41.15	3.8	6650	4120	1220	3.37705	44.1
145	0	4.1	8630	5990	1890	3.16931	50.45	3.9	3830	2760	540	5.11111	41.7
146	0	3.8	3360	1860	740	2.51351	41.7	3.8	3280	1920	630	3.04762	41.15
147	0	3.9	4030	2540	1120	2.26786	44.6	4	2290	1110	770	1.44156	43.85
148	0	3.9	6170	3880	1270	3.05512	45.35	3.7	6080	4600	780	5.89744	40.9
149	0	3.7	8520	3580	2980	1.20134	51.9	3	6770	4130	1710	2.4152	38.55
150	0	4.1	3120	1390	1240	1.12097	47.2	3.4	3070	1900	680	2.79412	37.4
151	1	3.5	4750	3170	1080	2.93519	40.4	3.4	3550	1770	1260	1.40476	40.3
152	0	3.5	10440	7520	1770	4.24859	43.85	3.7	7430	5220	1010	5.16832	42.05
153	0	4	6370	2930	2410	1.21577	52.05	3.6	5580	3570	730	4.89041	39.65
154	1	4.6	6200	3600	1970	1.82741	55.85	4.2	6340	4180	1190	3.51261	47.95
155	0	3.4	9310	6320	1890	3.34392	43.45	3.9	5920	4230	870	4.86207	43.35
156	0	3.5	4970	2480	1650	1.50303	43.25	3.8	2240	1390	410	3.39024	40.05
157	0	3.6	6280	4220	1290	3.27132	42.45	4	8060	4170	2830	1.4735	54.15
158	1	4.3	4870	3270	1150	2.84348	48.75	3.9	3810	2520	790	3.18987	42.95
159	1	3.4	9150	6370	1940	3.28351	43.7	3.3	8840	6400	1480	4.32432	40.4
160	0	3.5	8820	4280	3560	1.20225	52.8	3.6	9030	5100	2910	1.75258	50.55
161	0	3.2	3960	2170	1190	1.82353	37.95	3.5	9290	8010	640	12.5156	38.2
162	1	4.7	5460	3910	1010	3.87129	52.05	4.4	7310	6680	520	12.8462	46.6
163	1	3.6	3740	2200	820	2.68293	40.1	3.8	5120	2980	1470	2.02721	45.35
164	0	4.4	5880	4030	1240	3.25	50.2	4.1	3790	2640	370	7.13514	42.85
165	1	4.2	8790	6550	1420	4.61268	49.1	4	7220	4640	1320	3.51515	46.6
166	0	4.4	3920	2050	1260	1.62698	50.3	3.9	3930	1730	1510	1.1457	46.55
167	1	3.4	6600	4190	1400	2.99286	41	3.9	4000	2160	1040	2.07692	44.2
168	0	4	3120	1480	1100	1.34545	45.5	4.2	6500	3530	2220	1.59009	53.1
169	0	3.6	4150	2900	810	3.58025	40.05	3.6	2940	1600	1000	1.6	41
170	0	4.3	6670	4860	840	5.78571	47.2	4.1	6870	4560	600	7.6	44
171	0	3.6	6100	3370	1900	1.77368	45.5	3.8	4600	2190	1370	1.59854	44.85
172	0	3.4	6380	3960	1920	2.0625	43.6	3.8	5620	4000	1070	3.73832	43.35
173	0	3.4	6250	3890	1480	2.62838	41.4	4	9120	5610	1830	3.06557	49.15
174	0	4.3	3650	2150	1140	1.88596	48.7	3.9	4330	2060	1780	1.1573	47.9
175	0	4.2	5830	3150	1960	1.60714	51.8	4	7360	4710	1324	3.5574	46.62
176	1	3.3	3230	1950	940	2.07447	37.7	3.5	5860	2720	2380	1.14286	46.9
177	1	4.4	5360	3060	1750	1.74857	52.75	4.4	3680	1940	1000	1.94	49
178	0	4.9	8900	6650	1430	4.65035	56.15	4	6450	4100	1090	3.76147	45.45
179	0	3.4	6020	3390	1820	1.86264	43.1	3.8	4970	3500	710	4.92958	41.55
180	0	3.9	5590	3450	1640	2.10366	47.2	4.1	2330	1260	690	1.82609	44.45
181	0	4.2	5190	3500	1120	3.125	47.6	4.2	3160	2180	360	6.05556	43.8
182	1	3.3	3050	1660	840	1.97619	37.2	4.1	3390	2440	711	3.43179	44.555
183	1	4.2	4120	2120	1330	1.59398	48.65	3.5	5620	3800	1050	3.61905	40.25
184	0	4	4280	1790	1620	1.10494	48.1	4.5	5520	2620	1930	1.35751	54.65
185	0	3.8	7150	3930	2460	1.59756	50.3	3.9	6180	3275	1668	1.96343	47.34
186	1	4.3	5740	3710	1500	2.47333	50.5	3.9	2930	1084	996	1.08835	43.98
187	0	3.8	4900	2680	1560	1.71795	45.8	4.1	4550	3060	1000	3.06	46
188	0	4.2	5640	4455	1071	4.15966	47.355	3.7	2430	1730	480	3.60417	39.4
189	0	4	6000	4000	1480	2.7027	47.4	3.8	3990	2760	660	4.18182	41.3
190	0	3.8	3860	2530	920	2.75	42.6	3.8	6260	3840	1580	2.43038	45.9
191	0	4	5760	3280	1800	1.82222	49	3.8	5910	2880	2120	1.35849	48.6
192	1	4.6	5420	3600	1280	2.8125	52.4	3.6	4300	2070	1440	1.4375	43.2
193	1	3.8	6260	4100	1520	2.69737	45.6	4	6160	4250	780	5.44872	43.9
194	0	3.6	5260	3080	1510	2.03974	43.55	3.9	5440	3427	707	4.84724	42.535
195	0	4.4	6390	3960	1890	2.09524	53.45	4.4	4780	3340	690	4.84058	47.45
196	0	3.7	4650	2940	1150	2.55652	42.75	3.5	5020	3640	730	4.9863	38.65
197	0	3.5	5430	3530	1010	3.49505	40.05	3.5	5210	4090	590	6.9322	37.95
198	0	4.4	5800	2830	1970	1.43655	53.85	4	3610	1696	1155	1.4684	45.775
199	0	4.1	6140	3720	1820	2.04396	50.1	3.3	5020	2520	1100	2.29091	38.5
200	0	3.8	7290	5450	1210	4.50413	44.05	4.3	7420	5120	1440	3.55556	50.2
201	0	3.7	7950	5650	1540	3.66883	44.7	1.9	9850	8570	730	11.7397	22.65
202	1	4	4720	2750	1110	2.47748	45.55	3.6	5310	4000	290	13.7931	37.45
203	0	3.8	6710	3210	2230	1.43946	49.15	3.8	4260	2660	610	4.36066	41.05

## Sheet: Table 3
Case #	Early recurrence; yes: 1, no: 0	Operative Procedure	Operative duration (min)	Blood loss (ml)	Combined resection of SMV/PV	Combined resection of hepatic artery	Combined resection of celiac trunk	Postopeative complications	Adjuvant chemotherapy (Performed/ Not Performed)	Chemotherapeutic agents of adjuvant chemotherapy (G/S1/GS)	Degree of tumor extension; pT1-2: 0 or 1-4: 1	Lymph nodal metastasis; pN0: 0, pN1a, N1b:1	Degree of lymphatic invasion (ly0/ly1-3)	Degree of venous invasion (v0/v1-3)	Degree of neural invasion (ne0/ne1-3)	Surgical margin	Histological response to preoperative treatment	Histological response; Grade 3, 4: 1, Grade 1, 2: 0
1	0	PD	392	60	yes	no	no	no	Performed	S1	0	0	ly0	v0	ne0	R0	2	0
2	0	PD	384	80	yes	no	no	no	Performed	S1	0	0	ly0	v0	ne0	R0	4	1
3	0	PD	527	103	yes	no	no	no	Performed	S1	0	0	ly0	v0	ne0	R0	3	1
4	1	PD	483	106	yes	no	no	no	Performed	S1	1	0	ly0	v0	ne1-3	R0	3	1
5	0	DP	513	110	no	no	no	no	Performed	G	1	0	ly1-3	v1-3	ne1-3	R0	2	0
6	0	PD	526	110	yes	no	no	no	Performed	S1	1	1	ly0	v0	ne1-3	R0	1b	0
7	1	DP	358	112	no	no	no	no	Not Performed		1	0	ly0	v0	ne1-3	R0	2	0
8	1	PD	348	151	no	no	no	no	Performed	S1	0	1	ly0	v0	ne0	R0	4	1
9	0	PD	360	200	yes	no	no	yes	Performed	G	0	0	ly0	v0	ne0	R0	2	0
10	1	DP	335	208	no	no	no	yes	Performed	S1	1	1	ly1-3	v0	ne1-3	R0	1b	0
11	1	PD	463	227	yes	no	no	no	Performed	S1	1	0	ly0	v0	ne0	R0	3	1
12	0	PD	541	230	yes	no	no	no	Performed	S1	1	0	ly0	v1-3	ne1-3	R0	1a	0
13	0	PD	338	234	no	no	no	yes	Performed	G	0	0	ly0	v0	ne0	R0	4	1
14	1	PD	408	240	yes	no	no	no	Performed	G	1	1	ly0	v0	ne1-3	R0	1b	0
15	0	PD	591	246	no	yes	no	no	Performed	S1	1	1	ly0	v0	ne1-3	R1	1b	0
16	1	PD	454	260	yes	no	no	no	Not Performed		1	0	ly0	v1-3	ne0	R0	3	1
17	0	PD	534	268	yes	no	no	no	Performed	S1	0	0	ly0	v0	ne0	R0	3	1
18	0	PD	495	269	yes	no	no	yes	Performed	S1	1	0	ly0	v0	ne0	R0	3	1
19	0	PD	532	281	yes	no	no	no	Performed	S1	1	0	ly0	v1-3	ne0	R0	3	1
20	0	PD	425	300	yes	no	no	no	Performed	S1	0	0	ly0	v0	ne0	R0	3	1
21	0	PD	453	300	yes	no	no	no	Performed	G	0	0	ly1-3	v1-3	ne0	R0	1a	0
22	0	PD	617	303	no	no	no	no	Not Performed		0	0	ly0	v0	ne0	R0	3	1
23	0	PD	592	308	yes	no	no	no	Not Performed		0	0	ly0	v0	ne0	R0	4	1
24	0	DP	267	309	no	no	no	no	Performed	S1	0	0	ly0	v0	ne1-3	R0	1b	0
25	0	DP	195	312	no	no	no	no	Performed	G	1	0	ly1-3	v1-3	ne1-3	R0	1b	0
26	1	PD	712	318	yes	no	no	no	Performed	G	0	0	ly0	v0	ne0	R0	2	0
27	0	PD	345	320	yes	no	no	no	Performed	G	1	0	ly1-3	v1-3	ne1-3	R0	1b	0
28	0	PD	550	323	yes	no	no	no	Performed	S1	1	0	ly0	v0	ne1-3	R0	3	1
29	0	PD	573	330	yes	no	no	no	Performed	G	0	1	ly0	v0	ne0	R0	2	0
30	0	PD	651	333	yes	no	no	no	Performed	S1	1	0	ly0	v0	ne1-3	R0	1b	0
31	1	PD	521	341	yes	no	no	yes	Performed	S1	1	0	ly0	v0	ne1-3	R0	2	0
32	0	DP	488	349	no	yes	yes	no	Performed	S1	1	1	ly0	v0	ne1-3	R1	1b	0
33	1	DP	291	350	no	no	no	no	Performed	S1	1	0	ly0	v0	ne0	R0	1b	0
34	0	PD	590	355	yes	no	no	no	Performed	S1	0	0	ly0	v0	ne0	R0	3	1
35	0	DP	343	356	no	no	no	no	Performed	S1	0	0	ly0	v0	ne0	R0	3	1
36	0	PD	415	357	yes	no	no	no	Performed	S1	1	1	ly0	v0	ne1-3	R1	1b	0
37	1	DP	295	363	no	no	no	no	Performed	S1	1	1	ly0	v0	ne0	R0	2	0
38	0	PD	471	370	yes	no	no	no	Performed	G	0	0	ly0	v0	ne1-3	R0	2	0
39	0	PD	634	380	yes	no	no	no	Performed	G	0	0	ly0	v0	ne0	R0	3	1
40	0	PD	518	380	yes	no	no	no	Performed	S1	1	0	ly0	v0	ne1-3	R0	3	1
41	0	PD	424	400	yes	no	no	no	Performed	S1	1	0	ly0	v0	ne1-3	R0	2	0
42	0	PD	569	404	yes	no	no	no	Performed	G	0	1	ly0	v0	ne1-3	R0	3	1
43	0	PD	450	409	yes	no	no	no	Performed	G	0	0	ly0	v0	ne0	R0	1b	0
44	0	DP	420	413	no	no	no	yes	Not Performed		0	0	ly1-3	v0	ne0	R0	1a	0
45	0	PD	545	414	yes	no	no	no	Not Performed		1	0	ly0	v0	ne1-3	R1	2	0
46	0	PD	440	420	no	no	no	no	Performed	S1	1	0	ly0	v0	ne0	R0	1b	0
47	0	PD	609	430	yes	no	no	no	Performed	G	0	0	ly1-3	v0	ne1-3	R0	1a	0
48	1	PD	410	430	yes	no	no	no	Performed	S1	1	0	ly0	v0	ne1-3	R0	1b	0
49	1	DP	322	430	no	no	no	no	Performed	S1	0	0	ly0	v0	ne1-3	R0	1b	0
50	0	PD	450	446	yes	no	no	no	Performed	S1	1	0	ly0	v0	ne1-3	R0	3	1
51	0	PD	729	450	yes	no	no	no	Performed	S1	1	1	ly0	v1-3	ne1-3	R0	3	1
52	1	PD	594	450	yes	no	no	no	Performed	G	1	1	ly1-3	v1-3	ne1-3	R0	1a	0
53	1	PD	428	450	yes	no	no	no	Performed	S1	1	0	ly1-3	v0	ne1-3	R0	2	0
54	1	PD	577	456	yes	no	no	no	Not Performed		0	0	ly0	v1-3	ne1-3	R0	2	0
55	0	PD	503	464	yes	no	no	no	Performed	G	1	1	ly0	v0	ne1-3	R0	1b	0
56	1	PD	502	475	yes	no	no	no	Performed	S1	1	0	ly0	v0	ne0	R0	2	0
57	1	PD	655	500	yes	no	no	no	Performed	G	1	0	ly1-3	v1-3	ne1-3	R1	1b	0
58	0	DP	461	516	no	no	no	no	Performed	S1	1	0	ly0	v0	ne1-3	R0	3	1
59	0	PD	408	523	yes	no	no	no	Performed	G	1	0	ly0	v0	ne1-3	R0	3	1
60	1	PD	436	542	yes	no	no	yes	Not Performed		1	0	ly0	v0	ne1-3	R0	1b	0
61	1	PD	417	548	yes	no	no	yes	Performed	S1	1	0	ly0	v0	ne1-3	R0	2	0
62	0	PD	519	550	yes	no	no	no	Performed	G	1	1	ly0	v0	ne0	R0	3	1
63	0	PD	505	563	yes	yes	no	yes	Performed	S1	1	0	ly0	v0	ne0	R0	2	0
64	1	DP	430	564	yes	no	no	yes	Performed	S1	1	0	ly0	v0	ne1-3	R0	2	0
65	1	DP	362	564	no	no	no	yes	Performed	S1	1	0	ly0	v0	ne1-3	R0	1b	0
66	0	PD	707	578	yes	no	no	no	Performed	G	1	0	ly1-3	v1-3	ne1-3	R1	1b	0
67	0	DP	333	587	no	no	no	no	Performed	S1	1	0	ly0	v0	ne1-3	R1	1b	0
68	0	PD	536	597	yes	no	no	no	Performed	S1	0	0	ly0	v0	ne0	R0	2	0
69	1	PD	516	600	yes	no	no	no	Performed	G	1	1	ly1-3	v1-3	ne1-3	R1	1b	0
70	0	PD	541	600	yes	no	no	no	Performed	S1	1	0	ly0	v0	ne0	R0	2	0
71	0	PD	482	642	no	no	no	no	Performed	G	1	1	ly1-3	v0	ne1-3	R0	1b	0
72	1	PD	510	661	yes	no	no	no	Performed	S1	1	1	ly1-3	v1-3	ne1-3	R0	1b	0
73	1	PD	606	681	yes	no	no	no	Not Performed		1	0	ly1-3	v1-3	ne1-3	R0	1b	0
74	0	PD	450	683	yes	no	no	no	Performed	S1	0	0	ly0	v0	ne0	R0	3	1
75	0	DP	531	700	no	no	no	no	Performed	G	1	0	ly1-3	v0	ne0	R0	1a	0
76	1	DP	549	702	yes	yes	yes	yes	Not Performed		1	0	ly0	v0	ne1-3	R0	1a	0
77	0	DP	436	716	yes	yes	yes	yes	Performed	S1	1	0	ly0	v0	ne1-3	R0	3	1
78	0	PD	606	720	yes	no	no	yes	Performed	G	0	0	ly0	v0	ne0	R0	4	1
79	1	PD	363	730	yes	no	no	no	Performed	G	1	1	ly1-3	v1-3	ne1-3	R0	1a	0
80	0	PD	731	735	yes	no	no	no	Performed	S1	0	0	ly0	v0	ne1-3	R0	1b	0
81	1	PD	406	750	yes	no	no	no	Performed	S1	0	1	ly0	v1-3	ne1-3	R0	2	0
82	0	PD	281	757	no	no	no	no	Performed	S1	1	1	ly0	v0	ne1-3	R0	1a	0
83	0	PD	432	760	no	no	no	no	Performed	G	1	0	ly1-3	v0	ne1-3	R0	1b	0
84	1	DP	293	770	no	no	no	no	Performed	G	0	0	ly0	v0	ne1-3	R0	3	1
85	0	PD	533	774	yes	no	no	no	Performed	G	1	0	ly1-3	v0	ne1-3	R0	1a	0
86	0	PD	675	796	yes	no	no	yes	Not Performed		0	0	ly0	v0	ne0	R0	3	1
87	0	PD	532	800	yes	no	no	no	Performed	G	1	0	ly1-3	v0	ne1-3	R0	1a	0
88	1	PD	649	800	no	no	no	no	Performed	S1	1	1	ly0	v0	ne0	R1	2	0
89	0	PD	506	800	no	no	no	no	Performed	S1	0	0	ly0	v0	ne0	R0	3	1
90	0	PD	704	800	yes	no	no	no	Not Performed		1	1	ly1-3	v0	ne1-3	R0	1b	0
91	0	PD	600	802	yes	no	no	no	Performed	S1	0	0	ly0	v0	ne0	R0	3	1
92	0	PD	351	820	yes	no	no	no	Performed	S1	1	1	ly0	v1-3	ne1-3	R0	1b	0
93	0	PD	506	823	yes	no	no	yes	Performed	S1	1	1	ly1-3	v0	ne0	R0	1a	0
94	0	PD	480	824	no	no	no	yes	Performed	G	0	0	ly0	v1-3	ne0	R0	1a	0
95	0	PD	689	825	yes	no	no	no	Performed	S1	0	0	ly0	v0	ne0	R0	3	1
96	0	PD	557	830	yes	no	no	no	Performed	S1	1	1	ly0	v0	ne1-3	R0	1a	0
97	1	PD	637	843	yes	no	no	yes	Performed	S1	1	1	ly0	v0	ne1-3	R0	1b	0
98	0	PD	656	843	yes	yes	no	yes	Performed	G	1	0	ly1-3	v1-3	ne1-3	R0	2	0
99	0	PD	597	853	yes	no	no	no	Performed	G	1	0	ly1-3	v1-3	ne1-3	R1	2	0
100	0	DP	509	855	yes	no	no	no	Performed	S1	1	0	ly0	v1-3	ne1-3	R1	1b	0
101	0	PD	751	865	yes	no	no	no	Performed	S1	1	1	ly0	v0	ne1-3	R0	1b	0
102	1	PD	793	867	yes	no	no	no	Performed	S1	1	0	ly0	v1-3	ne1-3	R0	2	0
103	0	DP	331	870	no	no	no	no	Performed	S1	1	0	ly0	v0	ne1-3	R0	1b	0
104	0	PD	644	871	yes	no	no	yes	Performed	S1	0	0	ly0	v0	ne0	R0	1b	0
105	0	PD	522	879	yes	no	no	yes	Performed	S1	1	0	ly1-3	v0	ne1-3	R0	1b	0
106	0	PD	400	881	no	no	no	yes	Not Performed		1	0	ly1-3	v0	ne1-3	R0	1b	0
107	1	DP	203	884	no	no	no	yes	Performed	G	1	0	ly0	v0	ne0	R0	1b	0
108	1	PD	612	910	yes	no	no	no	Performed	G	1	1	ly1-3	v0	ne1-3	R0	1b	0
109	0	PD	560	925	yes	no	no	no	Performed	S1	0	1	ly0	v0	ne1-3	R0	1b	0
110	1	PD	561	940	yes	no	no	no	Performed	S1	1	0	ly0	v0	ne1-3	R0	3	1
111	0	PD	451	943	yes	no	no	no	Performed	G	0	0	ly0	v0	ne1-3	R0	2	0
112	1	PD	437	960	yes	no	no	no	Performed	G	1	0	ly1-3	v0	ne1-3	R1	1b	0
113	0	PD	527	963	yes	no	no	no	Performed	G	0	0	ly1-3	v0	ne0	R0	2	0
114	1	PD	508	978	yes	no	no	no	Performed	S1	1	0	ly0	v0	ne1-3	R0	3	1
115	1	PD	561	979	yes	no	no	no	Performed	G	1	0	ly1-3	v0	ne1-3	R0	2	0
116	0	PD	522	980	yes	no	no	no	Performed	G	1	0	ly1-3	v1-3	ne1-3	R0	1a	0
117	0	PD	426	993	yes	no	no	no	Not Performed		0	0	ly0	v0	ne0	R0	4	1
118	0	PD	546	1003	yes	no	no	no	Performed	G	0	0	ly0	v0	ne0	R0	3	1
119	1	PD	402	1028	yes	no	no	no	Performed	S1	0	0	ly0	v0	ne0	R0	4	1
120	1	DP	277	1040	no	no	no	no	Performed	G	1	0	ly1-3	v1-3	ne1-3	R0	1b	0
121	0	DP	337	1055	no	no	no	no	Performed	G	0	0	ly1-3	v0	ne1-3	R0	2	0
122	0	PD	502	1080	yes	no	no	no	Performed	G	0	1	ly1-3	v1-3	ne1-3	R0	2	0
123	0	PD	621	1085	yes	no	no	no	Performed	G	0	0	ly0	v0	ne0	R0	2	0
124	0	PD	513	1090	yes	no	no	no	Performed	G	0	0	ly1-3	v0	ne0	R0	2	0
125	1	PD	674	1100	yes	no	no	no	Performed	S1	1	0	ly0	v1-3	ne1-3	R0	1b	0
126	0	DP	440	1123	no	yes	yes	yes	Performed	S1	1	0	ly0	v0	ne1-3	R0	1b	0
127	0	PD	705	1150	yes	no	no	yes	Performed	S1	0	0	ly0	v0	ne0	R0	4	1
128	1	PD	495	1155	yes	no	no	no	Performed	G	1	0	ly0	v0	ne1-3	R0	2	0
129	0	PD	687	1160	yes	no	no	yes	Performed	G	0	0	ly0	v1-3	ne1-3	R0	2	0
130	0	PD	659	1163	yes	no	no	no	Performed	GS1	1	0	ly0	v0	ne0	R0	2	0
131	1	PD	746	1195	yes	no	no	no	Performed	S1	0	0	ly0	v0	ne0	R0	3	1
132	1	PD	662	1204	yes	no	no	no	Performed	G	1	0	ly1-3	v0	ne1-3	R1	2	0
133	0	PD	643	1250	yes	no	no	no	Not Performed		1	0	ly0	v0	ne1-3	R0	3	1
134	0	PD	573	1251	yes	no	no	yes	Performed	S1	1	1	ly1-3	v1-3	ne1-3	R0	1b	0
135	0	DP	343	1257	no	no	no	yes	Not Performed		1	0	ly0	v0	ne1-3	R0	1b	0
136	0	PD	582	1289	yes	no	no	no	Performed	G	1	0	ly1-3	v1-3	ne0	R0	1b	0
137	0	PD	620	1290	yes	no	no	no	Performed	S1	1	0	ly0	v0	ne0	R0	3	1
138	0	PD	540	1299	yes	no	no	no	Performed	G	0	0	ly1-3	v0	ne1-3	R0	2	0
139	1	DP	483	1300	yes	yes	yes	yes	Performed	S1	1	1	ly1-3	v1-3	ne1-3	R0	1b	0
140	1	PD	818	1315	yes	no	no	no	Performed	S1	1	1	ly0	v0	ne1-3	R0	2	0
141	1	PD	776	1400	yes	no	no	no	Performed	G	1	1	ly0	v0	ne0	R1	2	0
142	1	DP	546	1451	yes	no	no	no	Performed	GS1	1	1	ly1-3	v1-3	ne1-3	R1	1a	0
143	1	PD	609	1460	yes	no	no	no	Performed	S1	1	1	ly0	v1-3	ne1-3	R0	2	0
144	1	PD	693	1470	yes	no	no	no	Performed	G	1	0	ly1-3	v0	ne1-3	R1	1b	0
145	0	PD	689	1478	no	no	no	yes	Performed	S1	1	0	ly0	v0	ne0	R0	3	1
146	1	PD	537	1500	yes	no	no	yes	Performed	S1	1	0	ly0	v0	ne0	R0	3	1
147	1	PD	596	1500	yes	no	no	no	Performed	S1	1	1	ly0	v0	ne1-3	R0	2	0
148	1	PD	401	1504	yes	no	no	no	Not Performed		1	0	ly0	v0	ne0	R0	1a	0
149	1	DP	589	1518	yes	no	no	no	Performed	G	1	1	ly1-3	v1-3	ne1-3	R1	1b	0
150	1	PD	604	1550	yes	no	no	yes	Not Performed		1	0	ly0	v0	ne0	R0	2	0
151	0	PD	518	1569	yes	no	no	yes	Not Performed		1	0	ly0	v0	ne1-3	R0	1b	0
152	0	PD	553	1575	no	no	no	yes	Not Performed		0	0	ly0	v0	ne0	R0	2	0
153	0	PD	712	1575	yes	no	no	no	Performed	G	1	1	ly1-3	v0	ne1-3	R0	1b	0
154	1	DP	368	1579	no	no	no	no	Performed	G	1	1	ly1-3	v1-3	ne1-3	R0	2	0
155	0	PD	594	1600	yes	yes	no	no	Performed	S1	1	0	ly0	v0	ne1-3	R1	2	0
156	0	DP	650	1610	no	no	no	yes	Performed	S1	0	0	ly0	v0	ne0	R0	3	1
157	0	PD	569	1613	yes	yes	no	no	Performed	S1	1	1	ly0	v0	ne1-3	R0	2	0
158	0	PD	588	1613	yes	no	no	yes	Not Performed		1	0	ly0	v0	ne1-3	R1	2	0
159	0	PD	684	1660	yes	no	no	no	Performed	G	0	0	ly0	v0	ne0	R0	3	1
160	1	DP	359	1700	no	no	no	no	Performed	S1	1	0	ly0	v0	ne1-3	R0	1b	0
161	0	PD	740	1738	yes	no	no	yes	Performed	G	1	0	ly1-3	v0	ne1-3	R0	1a	0
162	0	PD	514	1776	yes	no	no	no	Performed	G	1	1	ly1-3	v1-3	ne0	R0	1a	0
163	0	PD	552	1800	yes	no	no	yes	Performed	G	1	1	ly1-3	v1-3	ne1-3	R0	2	0
164	1	PD	565	1883	yes	no	no	no	Performed	S1	1	1	ly0	v0	ne1-3	R0	2	0
165	1	PD	653	1892	yes	no	no	no	Not Performed		1	0	ly1-3	v1-3	ne1-3	R0	1b	0
166	1	PD	780	1900	yes	no	no	no	Performed	G	1	0	ly0	v0	ne1-3	R0	1a	0
167	0	PD	464	1910	yes	no	no	no	Performed	G	1	1	ly1-3	v0	ne1-3	R0	1a	0
168	0	DP	412	1911	yes	yes	yes	yes	Not Performed		1	0	ly1-3	v1-3	ne1-3	R1	1a	0
169	1	PD	544	1940	yes	no	no	no	Performed	G	1	1	ly1-3	v1-3	ne1-3	R0	1a	0
170	1	PD	740	1950	yes	no	no	yes	Performed	G	1	0	ly1-3	v1-3	ne1-3	R0	1b	0
171	0	PD	627	1980	yes	no	no	yes	Performed	G	1	0	ly1-3	v1-3	ne0	R0	1b	0
172	0	PD	537	1987	yes	yes	no	no	Performed	G	1	1	ly1-3	v1-3	ne1-3	R1	1b	0
173	1	PD	590	1999	yes	yes	no	yes	Performed	S1	1	0	ly0	v1-3	ne1-3	R0	2	0
174	1	PD	766	2075	yes	no	no	no	Performed	G	1	0	ly1-3	v1-3	ne1-3	R1	1b	0
175	1	PD	651	2085	yes	no	no	no	Not Performed		1	0	ly0	v0	ne0	R0	3	1
176	1	PD	771	2200	yes	yes	no	yes	Not Performed		1	1	ly1-3	v1-3	ne1-3	R0	2	0
177	0	PD	574	2327	yes	no	no	no	Performed	G	0	0	ly1-3	v0	ne0	R0	3	1
178	0	PD	619	2380	yes	yes	no	yes	Performed	G	1	0	ly1-3	v0	ne0	R0	2	0
179	1	DP	543	2380	no	yes	yes	no	Performed	G	1	1	ly0	v0	ne1-3	R1	1b	0
180	1	PD	543	2500	yes	no	no	no	Performed	G	1	0	ly1-3	v1-3	ne1-3	R1	1b	0
181	1	PD	529	2613	yes	no	no	no	Performed	S1	1	0	ly1-3	v0	ne0	R0	2	0
182	0	PD	720	2622	yes	yes	no	no	Performed	S1	0	0	ly0	v0	ne1-3	R0	3	1
183	0	PD	635	2686	yes	no	no	no	Performed	G	0	1	ly1-3	v0	ne1-3	R0	1b	0
184	0	PD	444	2784	yes	no	no	yes	Not Performed		0	0	ly0	v0	ne0	R0	1b	0
185	1	PD	569	2870	yes	no	no	no	Performed	G	0	0	ly0	v1-3	ne1-3	R0	1b	0
186	1	PD	558	2930	yes	no	no	no	Performed	S1	1	0	ly0	v1-3	ne1-3	R0	1b	0
187	0	PD	618	2968	yes	no	no	no	Not Performed		1	1	ly1-3	v1-3	ne1-3	R0	2	0
188	1	PD	810	2980	yes	no	no	yes	Performed	GS1	1	1	ly1-3	v0	ne1-3	R0	1b	0
189	0	DP	586	3021	no	yes	yes	yes	Performed	G	1	0	ly1-3	v1-3	ne1-3	R1	1a	0
190	1	PD	635	3396	yes	no	no	no	Performed	G	1	1	ly1-3	v0	ne1-3	R1	1b	0
191	0	PD	745	3490	yes	yes	no	yes	Performed	S1	1	0	ly0	v0	ne1-3	R0	1b	0
192	0	PD	638	3500	yes	no	no	no	Performed	G	1	0	ly0	v0	ne1-3	R1	2	0
193	0	PD	782	3900	yes	no	no	no	Performed	G	1	1	ly1-3	v0	ne1-3	R1	1b	0
194	1	PD	586	4638	yes	no	no	no	Not Performed		1	0	ly0	v0	ne1-3	R0	1b	0
195	0	TP	727	4790	yes	no	no	yes	Performed	G	1	1	ly1-3	v0	ne1-3	R0	1b	0
196	0	PD	467	4834	yes	no	no	yes	Not Performed		1	0	ly1-3	v0	ne1-3	R0	1b	0
197	1	PD	810	4860	yes	no	no	no	Performed	G	0	0	ly1-3	v0	ne1-3	R0	1b	0
198	0	DP	681	5033	yes	no	no	no	Performed	S1	1	1	ly0	v1-3	ne1-3	R1	1b	0
199	0	PD	639	5157	yes	no	no	yes	Performed	S1	1	0	ly0	v0	ne1-3	R0	1b	0
200	0	PD	605	5830	yes	no	no	yes	Not Performed		1	0	ly0	v1-3	ne1-3	R0	2	0
201	1	PD	746	6880	yes	no	no	no	Not Performed		1	1	ly1-3	v1-3	ne1-3	R0	1b	0
202	1	PD	842	8422	yes	no	no	no	Performed	G	1	0	ly1-3	v0	ne1-3	R1	1a	0
203	1	PD	768	11937	yes	no	no	yes	Not Performed		1	1	ly1-3	v1-3	ne1-3	R1	1b	0

[truncated: 1 more sheets: Table 4]
